# Supplementary material for: Evaluating Large Language Models for Automated Evidence Synthesis in Neuroimaging AI: A Multi-Model Benchmark
Source: J Clin Med. 2026 May 30;15(11):4230. doi: 10.3390/jcm15114230 (PMC13257454; doi:10.3390/jcm15114230)
Supplement: Supplementary file 1 [file jcm-15-04230-s001.zip]

Archive with 4 entries (4 files):
- Supplementary Data S1.pdf
- Supplementary Table S1.pdf
- Supplementary Table S2.pdf
- Supplementary Table S3.xlsx
