# Supplementary material for: Evaluating Large Language Models for Automated Evidence Synthesis in Neuroimaging AI: A Multi-Model Benchmark
Source: J Clin Med. 2026 May 30;15(11):4230. doi: 10.3390/jcm15114230 (PMC13257454; doi:10.3390/jcm15114230)
Supplement: Supplementary file 1 [file jcm-15-04230-s001.zip › Supplementary Table S3.xlsx]

## Sheet: Restructured Results
Models	Year	Error Taxonomy 0=Correct, 1=omission,2= hallucination, 3=misclassification	Mismatch Taxonomy 0= content fail,1=Semantic Match, NA=9	Journal	Error Taxonomy 0=Correct, 1=omission,2= hallucination, 3=misclassification	Mismatch Taxonomy 0= content fail,1=Semantic Match, NA=9	Country	Error Taxonomy 0=Correct, 1=omission,2= hallucination, 3=misclassification	Mismatch Taxonomy 0= content fail,1=Semantic Match, NA=9	Medical Field	Error Taxonomy 0=Correct, 1=omission,2= hallucination, 3=misclassification	Mismatch Taxonomy 0= content fail,1=Semantic Match, NA=9	Imaging Modality	Error Taxonomy 0=Correct, 1=omission,2= hallucination, 3=misclassification	Mismatch Taxonomy 0= content fail,1=Semantic Match, NA=9	Dataset Type	Error Taxonomy 0=Correct, 1=omission,2= hallucination, 3=misclassification	Mismatch Taxonomy 0= content fail,1=Semantic Match, NA=9	Sample Size	Error Taxonomy 0=Correct, 1=omission,2= hallucination, 3=misclassification	Mismatch Taxonomy 0= content fail,1=Semantic Match, NA=9	Ground Truth Definition	Error Taxonomy 0=Correct, 1=omission,2= hallucination, 3=misclassification	Mismatch Taxonomy 0= content fail,1=Semantic Match, NA=9	AI Type	Error Taxonomy 0=Correct, 1=omission,2= hallucination, 3=misclassification	Mismatch Taxonomy 0= content fail,1=Semantic Match, NA=9	Model Architecture	Error Taxonomy 0=Correct, 1=omission,2= hallucination, 3=misclassification	Mismatch Taxonomy 0= content fail,1=Semantic Match, NA=9	Task	Error Taxonomy 0=Correct, 1=omission,2= hallucination, 3=misclassification	Mismatch Taxonomy 0= content fail,1=Semantic Match, NA=9	Validation Type	Error Taxonomy 0=Correct, 1=omission,2= hallucination, 3=misclassification	Mismatch Taxonomy 0= content fail,1=Semantic Match, NA=9	External Dataset Used	Error Taxonomy 0=Correct, 1=omission,2= hallucination, 3=misclassification	Mismatch Taxonomy 0= content fail,1=Semantic Match, NA=9	Split Description Clarity	Error Taxonomy 0=Correct, 1=omission,2= hallucination, 3=misclassification	Mismatch Taxonomy 0= content fail,1=Semantic Match, NA=9	Data Leakage Risk	Error Taxonomy 0=Correct, 1=omission,2= hallucination, 3=misclassification	Mismatch Taxonomy 0= content fail,1=Semantic Match, NA=9	Study Design	Error Taxonomy 0=Correct, 1=omission,2= hallucination, 3=misclassification	Mismatch Taxonomy 0= content fail,1=Semantic Match, NA=9	Human Comparator
Akbari H. et al
gt	2025			Neuro-Oncology			Multi-national			Oncology			MRI			Multi-center			2828 patients			Overall survival			ML			Radiomics + SVM + Cox regression (SPI)			Prediction			External			Yes			Yes			Low			Retrospective			No
Claude Opus 4.5	2025	0	9	Neuro-Oncology	0	9	USA/Spain/Republic of Korea/UK/India/Japan/Australia/Czechia/Germany/Italy/Sweden	3	1	Neuro-Oncology	3	1	MRI (T1, T1-Gd, T2, T2-FLAIR)	3	1	Multi-center	0	9	2293 patients (IDH-wildtype GBM with complete data)	3	0	Histopathology (GBM diagnosis)	3	0	Machine Learning	0	9	Support Vector Machine (SVM) with linear kernel	3	1	Prognosis	3	1	Internal (Leave-One-Cohort-Out CV, 22 folds)	3	0	Yes	0	9	Yes (Leave-One-Cohort-Out CV across 22 institutions)	3	1	Low	0	9	Retrospective	0	9	No
Gpt 5.2	2025	0	9	Neuro-Oncology	0	9	USA/Spain/Republic of Korea/UK/India/Sweden/Italy/Germany	3	1	Oncology (Neuro-oncology)	0	9	mpMRI (T1, T1-Gd, T2, T2-FLAIR)	3	1	Multi-center	0	9	2293 patients (selected from 2838)	3	0	Overall survival (OS) time from diagnosis to death (censored at last known alive); GBM diagnosis stated as histologic	0	9	Machine Learning	0	9	Linear-kernel SVM (nested CV grid search for C)	3	1	Prognosis	3	1	External (independent dataset) / Internal (leave-one-cohort-out CV with nested 5-fold CV)	3	1	Yes	0	9	Yes (22-fold leave-one-cohort-out + nested 5-fold CV; external test n=134)	3	1	Low	0	9	Retrospective	0	9	No
Gemini 3 pro preview	2025	0	9	Neuro-Oncology	0	9	USA/Spain/Republic of Korea/UK/India/Germany/Australia/Czechia/Japan	3	1	Radiology	3	0	MRI	0	9	Multi-center	0	9	2838 patients (train+test)	3	0	Not reported	1	0	Machine Learning	0	9	SVM (linear kernel)	3	1	Prognosis	3	1	Internal (Leave-One-Cohort-Out CV) / External (independent dataset)	3	1	Yes	0	9	Yes (Leave-One-Cohort-Out CV)	3	1	Low	0	9	Retrospective	0	9	No
Sonar Pro	2025	0	9	Neuro-Oncology	0	9	USA/Spain/Republic of Korea/UK/India/Italy	3	1	Oncology	0	9	MRI	0	9	Mixed	3	1	2838 patients	3	0	histologically diagnosed GBM	3	0	Machine Learning	0	9	SVM (linear kernel)	3	1	Prognosis	3	1	Internal (hold-out, CV, bootstrap)	3	0	Yes	0	9	Yes (Leave-One-Cohort-Out CV)	3	1	Low	0	9	Retrospective	0	9	No
Albadr, R.J. et al
gt	2025			European Journal of Medical Research			Multi-national			Oncology			MRI			Multi-center			2546 patients			Histopathology			Hybrid (DL/ML)			Attention-guided DL + Radiomics			Classification			Internal			No			Yes			Moderate			Retrospective			No
Claude Opus 4.5	2025	0	9	European Journal of Medical Research	0	9	Not reported	1	9	Neuro-oncology	3	1	MRI (T1-contrast-enhanced, T2-weighted)	3	1	Multi-center	0	9	2546 patients	0	9	Histopathology	0	9	Hybrid (DL/ML)	0	9	ResNet50 / EfficientNet-B0 / Random Forest / XGBoost / LightGBM	3	0	Classification	0	9	Internal (hold-out)	3	1	No	0	9	Yes (70/10/20)	3	1	Unclear	3	0	Retrospective	0	9	No
Gpt 5.2	2025	0	9	European Journal of Medical Research	0	9	Not reported	1	9	Radiology	3	0	MRI (T1-contrast-enhanced, T2-weighted)	3	1	Multi-center	0	9	2546 patients	0	9	Histopathology confirmed meningioma grade (Grade I vs Grade II/III grouped as high-grade)	3	1	Hybrid (DL/ML)	0	9	EfficientNet-B0 (CBAM) / ResNet50 (CBAM) ensemble (with Grad-CAM)	3	1	Classification	0	9	Internal (hold-out, CV, bootstrap)	3	1	No	0	9	Yes (70%/10%/20%)	3	1	Unclear	3	0	Not reported	1	9	No
Gemini 3 pro preview	2025	0	9	European Journal of Medical Research	0	9	Iran	3	0	Neuro-oncology	3	1	MRI	0	9	Multi-center	0	9	2546 patients	0	9	Histopathology	0	9	Hybrid (DL/ML)	0	9	ResNet50 / EfficientNet-B0 / XGBoost	3	0	Classification	0	9	Internal (hold-out)	3	1	No	0	9	Yes (70/10/20)	3	1	Low	3	0	Retrospective	0	9	No
Sonar Pro	2025	0	9	European Journal of Medical Research	0	9	Iran	3	0	Neurology	3	0	T1-contrast-enhanced / T2-weighted MRI	3	1	Multi-center	0	9	2546 patients	0	9	histopathologically confirmed	3	1	Hybrid (DL/ML)	0	9	Ensemble (ResNet50 / EfficientNet-B0 + XGBoost / RF / LightGBM) + radiomics	3	1	Classification	0	9	Internal (hold-out)	3	1	No	0	9	Yes (70/10/20)	3	1	Moderate	0	9	Not reported	1	9	No
Belke M. et al
gt	2025			Epilepsia			Germany			Neurology			MRI			Multi-center			306 patients			Histopathology when available + neuroradiology report			ML			SVM-based pipeline			Detection			External			No			Yes			Low			Retrospective			No
Claude Opus 4.5	2025	0	9	Epilepsia	0	9	Germany	0	9	Neurology	0	9	MRI (3D MPRAGE, FLAIR)	3	1	Multi-center	0	9	72 patients (training) + 234 patients (external validation)	3	1	Histopathology / neuroradiology reports	3	1	Machine Learning	0	9	Support Vector Machine (SVM)	3	1	Classification	3	0	Internal (k-fold CV) / External (independent dataset)	3	0	Yes	3	0	Yes (10-fold CV / 5-fold CV)	3	1	Low	0	9	Retrospective	0	9	No
Gpt 5.2	2025	0	9	Epilepsia	0	9	Germany	0	9	Neurology	0	9	MRI (3D MPRAGE, 2D/3D FLAIR)	3	1	Mixed	3	1	Training (Marburg): 72 patients (36 HS/36 epilepsy controls); External validation: Berlin 90 patients (42 HS/48 TLE controls) + IDEAS 144 subjects (76 HS/68 healthy controls); Reference cohort: 256 healthy controls	3	1	Histopathology where available; otherwise neuroradiology reports (IDEAS HS cases: histopathology for all)	3	1	Machine Learning	0	9	SVM (linear kernel; scikit-learn)	3	1	Classification	3	0	Internal (hold-out, CV, bootstrap) / External (independent dataset)	3	0	Yes	3	0	Yes (10-fold CV for 3D FLAIR; 5-fold for 2D FLAIR; external validation on Berlin & IDEAS)	3	1	Moderate	3	0	Retrospective	0	9	No
Gemini 3 pro preview	2025	0	9	Epilepsia	0	9	Germany	0	9	Neurology	0	9	MRI	0	9	Mixed	3	1	306 subjects (72 training, 234 validation)	3	1	Histopathology / Neuroradiology report	3	1	Machine Learning	0	9	SVM	3	1	Classification	3	0	External (independent dataset)	3	1	Yes	3	0	Yes	0	9	Low	0	9	Retrospective	0	9	No
Sonar Pro	2025	0	9	Epilepsia	0	9	Germany	0	9	Neurology	0	9	MRI	0	9	Mixed	3	1	72 patients (training); 90 (Berlin validation); 144 (IDEAS validation)	3	1	histopathology / neuroradiology reports	3	1	Machine Learning	0	9	Support vector machine (linear kernel)	3	1	Classification	3	0	External (independent dataset)	3	1	Yes	3	0	Yes (10-fold CV)	3	1	Low	0	9	Retrospective	0	9	No
Cai Z.Y et al
gt	2025			P Neuro-Psych			China			Neuroscience			MRI			Public			791 patients			Biological sex			ML			Radial basis function			Classification			External			Yes			Yes			Low			Observational			No
Claude Opus 4.5	2025	0	9	Progress in Neuropsychopharmacology & Biological Psychiatry	3	1	China	0	9	Neurology	3	1	MRI (rs-fMRI)	3	1	Single-center	3	0	569 subjects (318 females, 251 males)	3	0	Not reported	1	9	Machine Learning	0	9	RBF-SVM	3	1	Classification	0	9	Internal (5-fold CV) / Temporal (second time point validation)	3	0	No	3	0	Yes (70/30 train/test split, 5-fold CV)	3	1	Low	0	9	Retrospective	3	0	No
Gpt 5.2	2025	0	9	Progress in Neuropsychopharmacology & Biological Psychiatry	3	1	China	0	9	Neurology	3	1	MRI (rs-fMRI)	3	1	Public single source	3	1	569 participants (main analysis); 222 participants (validation analysis, SLIM time point 2 subset)	3	1	Participant sex (male/female) as recorded in SLIM dataset	3	1	Machine Learning	0	9	RBF-SVM	3	1	Classification	0	9	Internal (hold-out, CV)	3	0	No	3	0	Yes (70/30 hold-out; 5-fold CV on training set)	3	1	High	3	0	Retrospective	3	0	No
Gemini 3 pro preview	2025	0	9	Progress in Neuropsychopharmacology & Biological Psychiatry	3	1	China	0	9	Neuroscience	0	9	fMRI	3	1	Single-center	3	0	569 subjects	3	0	Demographic data	3	1	Machine Learning	0	9	RBF-SVM	3	1	Classification	0	9	Internal (hold-out)	3	0	No	3	0	Yes (70/30)	3	1	High	3	0	Retrospective	3	0	No
Sonar Pro	2025	0	9	Progress in Neuropsychopharmacology & Biological Psychiatry	3	1	China	0	9	Neurology	3	1	rs-fMRI	3	1	Public single source	3	1	569 subjects (main) / 222 subjects (validation)	3	1	Biological sex (male/female classification)	3	1	Machine Learning	0	9	RBF-SVM	3	1	Classification	0	9	Internal (5-fold CV) / Temporal (time-separated replication)	3	0	No	3	0	Yes (70/30 split, 5-fold CV)	3	1	Low	0	9	Retrospective	3	0	No
Chen J. et al
gt	2025			J Appl Clin Med Phys			China			Oncology			MRI			Public			666 patients			Molecular status (MGMT)			DL			Siamese Neural Network (SNN)			Prediction			External			Yes			Yes			Low			Retrospective			No
Claude Opus 4.5	2025	0	9	J Appl Clin Med Phys	0	9	USA	3	0	Neuro-oncology	3	1	MRI (T1, T1wCE, T2, T2-FLAIR)	3	1	Public multi-source	3	1	585 patients (internal) + 81 patients (external)	3	1	Molecular methods (MS-PCR or pyrosequencing)	3	1	Deep Learning	0	9	Siamese Neural Network with ViViT / I3D / SlowFast / IRCSN	3	1	Classification	3	0	Internal (5-fold CV, 4 repetitions) / External (independent dataset)	3	0	Yes	0	9	Yes (5-fold CV)	3	1	Low	0	9	Retrospective	0	9	No
Gpt 5.2	2025	0	9	Journal of Applied Clinical Medical Physics	3	1	Not reported	1	0	Oncology/Neurology	3	1	mpMRI (T1, T1wCE, T2, FLAIR)	3	1	Public multi-source	3	1	585 patients (BraTS21, internal CV) + 81 patients (UCSF-PDGM, external validation)	3	1	Not reported	1	9	Deep Learning	0	9	Siamese neural network (5 branches: 4 modalities + delta T1/T1wCE branch) with self-attention feature fusion; inputs are off-the-shelf deep features from pre-trained video networks (best reported: ViViT)	3	1	Classification	3	0	Other (4 repetitions of 5-fold CV on BraTS21 + external validation on UCSF-PDGM)	3	0	Yes	0	9	Yes (4×5-fold CV; external set: 81 after removing 247 overlaps)	3	1	Unclear	3	0	Not reported	1	9	No
Gemini 3 pro preview	2025	0	9	Journal of Applied Clinical Medical Physics	3	1	USA	3	0	Oncology	0	9	mpMRI	3	1	Public multi-source	3	1	666 patients	0	9	Molecular testing	3	1	Deep Learning	0	9	ViViT / Siamese Neural Network	3	1	Classification	3	0	External (independent dataset)	3	1	Yes	0	9	Yes	0	9	Low	0	9	Retrospective	0	9	No
Sonar Pro	2025	0	9	J Appl Clin Med Phys	0	9	China	0	9	Oncology	0	9	mpMRI	3	1	Public multi-source	3	1	585 patients (internal) + 81 (external)	3	1	Not reported	1	9	Deep Learning	0	9	Siamese neural network (SNN)	0	9	Classification	3	0	Internal (hold-out, CV, bootstrap) / External (independent dataset)	3	0	Yes	0	9	Yes (4 repetitions of 5-fold CV)	3	1	Unclear	3	0	Methodology	3	0	No
Chen R. et al
gt	2025			Neurosurg Rev			China			Neurosurgery			MRI			Multi-center			522 patients			EQ-5D-3L (HRQOL)			DL			Super-res + ML			Prediction			External			Yes			Yes			Low			Retrospective			No
Claude Opus 4.5	2025	0	9	Neurosurgical Review	3	1	China	0	9	Neurosurgery	0	9	DWI	3	1	Multi-center	0	9	522 patients (256 training, 168 validation 1, 98 validation 2)	3	1	EQ-5D-3L HRQOL assessment at 1-year follow-up	3	1	Hybrid (DL/ML)	3	0	GoogleNet / Radiomics+Logistic Regression	3	0	Prediction	0	9	External (independent dataset)	3	1	Yes	0	9	Yes	0	9	Low	0	9	Retrospective	0	9	No
Gpt 5.2	2025	0	9	Neurosurgical Review	3	1	China	0	9	Neurology	3	0	MRI (DWI)	3	1	Multi-center	0	9	522 patients (256 train; 168 external validation 1; 98 external validation 2)	3	1	Impaired HRQOL at 1-year follow-up defined as reduction in any EQ-5D-3L domain vs preoperative; NICI confirmed by DWI within 1 week post-procedure	3	1	Hybrid (DL/ML)	3	0	DLRN nomogram: GoogLeNet (DTL feature extraction) + radiomics (Pyradiomics) + multivariable logistic regression; super-resolution via GAN	3	1	Prediction	0	9	External (independent dataset)	3	1	Yes	0	9	Yes (256/168/98; 3 cohorts)	3	1	High	3	0	Retrospective	0	9	No
Gemini 3 pro preview	2025	0	9	Neurosurgical Review	3	1	China	0	9	Neurosurgery	0	9	MRI	0	9	Multi-center	0	9	522 patients	0	9	Clinical follow-up (EQ-5D-3L)	3	1	Hybrid (DL/ML)	3	0	GoogleNet / Logistic Regression	3	0	Prediction	0	9	External (independent dataset)	3	1	Yes	0	9	Yes	0	9	Low	0	9	Retro & Prospective	3	0	No
Sonar Pro	2025	0	9	Neurosurgical Review	3	1	China	0	9	Neurosurgery	0	9	DWI	3	1	Multi-center	0	9	522 patients	0	9	EQ-5D-3L (reduction in any of 5 domains at 1-year vs preoperative)	3	1	Hybrid (DL/ML)	3	0	GoogleNet / Radiomics / Logistic regression (DLRN)	3	0	Prediction	0	9	External (independent dataset)	3	1	Yes	0	9	No	3	0	Unclear	3	0	Retrospective	0	9	No
Chen Y. et al
gt	2025			Eur Stroke J			USA			Neurology			CT			Multi-center			1028 patients			Functional outcome(mRS based)			DL			CNN-based survival model			Prediction			External			Yes			Yes			Low			Retrospective			Yes
Claude Opus 4.5	2025	0	9	European Stroke Journal	3	1	USA	0	9	Neurology	0	9	CT	0	9	Multi-center	0	9	882 patients (MGH-ICH train/val/test) + 146 patients (Yale-ICH external) + 485 patients (non-survivor cohort)	3	1	Telephone interview (mRS, dependent living status)	3	1	Deep Learning	0	9	ResNet-34 / DenseNet-121	3	0	Prognosis	3	1	Internal (hold-out) + External (independent dataset)	3	0	Yes	0	9	Yes (12:3:4 ratio)	3	1	Low	0	9	Retrospective	0	9	No
Gpt 5.2	2025	0	9	European Stroke Journal	3	1	USA	0	9	Neurology	0	9	CT (non-contrast)	3	1	Multi-center	0	9	882 patients (MGH-ICH; train/val/test=497/165/220) + 146 patients (Yale-ICH external validation); additional 485 ICH non-survivors (MGB network) for generalizability analysis	3	1	Functional outcomes assessed via follow-up: dependent living status and mRS via telephone interviews (MGH-ICH); mRS via chart review and follow-up phone calls (Yale-ICH); disability defined as mRS>2 and severe disability as mRS>4	3	1	Deep Learning	0	9	ResNet34 (dependent living/disability) / DenseNet121 (severe disability)	3	0	Prognosis	3	1	External (independent dataset)	3	1	Yes	0	9	Yes (random 12:3:4 train/validation/test)	3	1	Low	0	9	Retro & Prospective	3	0	No
Gemini 3 pro preview	2025	0	9	European Stroke Journal	3	1	USA	0	9	Neurology	0	9	CT	0	9	Multi-center	0	9	1028 patients (882 dev + 146 ext)	3	1	Clinical follow-up (mRS)	3	1	Deep Learning	0	9	ResNet-34 / DenseNet-121	3	0	Prognosis	3	1	External (independent dataset)	3	1	Yes	0	9	Yes (12:3:4 ratio)	3	1	Low	0	9	Retrospective	0	9	No
Sonar Pro	2025	0	9	European Stroke Journal	3	1	USA	0	9	Neurology	0	9	CT	0	9	Multi-center	0	9	882 patients (train+validation+test); 146 external (Yale-ICH)	3	1	Telephone interviews at 6, 12, 24 months; modified Rankin scale (mRS)	3	1	Deep Learning	0	9	ResNet34 / DenseNet121	3	0	Prognosis	3	1	Internal (12:3:4 split) / External (independent dataset)	3	0	Yes	0	9	Yes (12:3:4 ratio specified)	3	1	Low	0	9	Retrospective	0	9	No
Chen Y.et al
gt	2025			J Craniofac Surg			China			Pediatrics			MRI			Single-center			260 patients			3-year DFS			Hybrid (DL/ML)			3D ResNet-18 + ML			Prediction			Internal			No			Yes			Low			Retrospective			No
Claude Opus 4.5	2025	0	9	J Craniofac Surg	0	9	China	0	9	Neurology/Oncology	3	0	MRI (T1-enhanced)	3	1	Single-center	0	9	260 patients (182 train / 78 validation)	3	1	3-year disease-free survival (clinical follow-up)	3	1	Hybrid (DL/ML)	0	9	3D ResNet-18 / LightGBM / SVM / RF / SGD / KNN / XGBoost	3	1	Prognosis	3	1	Internal (hold-out, 7:3 split)	3	1	No	0	9	Yes (7:3)	3	1	Unclear	3	0	Retrospective	0	9	No
Gpt 5.2	2025	0	9	J Craniofac Surg	0	9	China	0	9	Oncology	3	0	MRI (T1-enhanced)	3	1	Single-center	0	9	260 patients (train n=182, validation n=78)	3	1	3-year postoperative disease-free survival (DFS) from clinical follow-up/records (endpoint)	3	1	Hybrid (DL/ML)	0	9	3D ResNet-18 (feature extraction) + LightGBM (final fusion classifier)	3	1	Prognosis	3	1	Internal (hold-out, CV, bootstrap)	3	1	No	0	9	Yes (7:3 random split)	3	1	Moderate	3	0	Retrospective	0	9	No
Gemini 3 pro preview	2025	0	9	The Journal of Craniofacial Surgery	3	1	China	0	9	Oncology	3	0	MRI	0	9	Single-center	0	9	260 patients	0	9	Clinical follow-up (3-year DFS)	3	1	Hybrid (DL/ML)	0	9	3D ResNet-18 / LightGBM	3	1	Prognosis	3	1	Internal (hold-out)	3	1	No	0	9	Yes (70/30)	3	1	Low	0	9	Retrospective	0	9	No
Sonar Pro	2025	0	9	J Craniofac Surg	0	9	China	0	9	Oncology	3	0	MRI (T1-enhanced)	3	1	Single-center	0	9	260 patients	0	9	3-year postoperative DFS	3	1	Hybrid (DL/ML)	0	9	3D ResNet-18 (features) / LightGBM (fusion)	3	1	Prognosis	3	1	Internal (hold-out)	3	1	No	0	9	Yes (7:3)	3	1	Moderate	3	0	Retrospective	0	9	No
Choi J.H et al
gt	2025			Comput Biol Med			Multi-national			Neurosurgery			CTA			Single-center			335 patients			Expert exam			Hybrid (DL/ML)			Automated framework			Prediction			External			Yes			Yes			Low			Retrospective			No
Claude Opus 4.5	2025	0	9	Computers in Biology and Medicine	3	1	South Korea / Slovenia	3	1	Neurosurgery	0	9	CTA / 3D-RA	3	1	Single-center (internal) / Public single source (external)	3	1	335 patients with 500 IAs (internal); 24 IAs (external)	3	0	Radiologist and neurosurgeon visual examination and labeling	3	1	Hybrid (DL/ML)	0	9	nnU-Net / PointNet++ / Random Forest	3	0	Classification	3	0	Internal (5-fold CV) / External (independent dataset)	3	0	Yes	0	9	Yes (5-fold CV)	3	1	Moderate	3	0	Retrospective	0	9	No
Gpt 5.2	2025	0	9	Computers in Biology and Medicine	3	1	South Korea/Italy	3	1	Neurosurgery	0	9	CTA / 3D-RA	3	1	Mixed	3	0	335 patients, 500 IAs (5-fold CV); external: 24 IAs (Aneurisk, 3D-RA)	3	0	Rupture status labeled by visual examination of CTA by a skilled radiologist and a neurosurgeon; external labels from Aneurisk dataset (not further detailed)	3	1	Hybrid (DL/ML)	0	9	nnU-Net (vessel segmentation) / PointNet++ (vessel labeling, aneurysm segmentation) / Random Forest (rupture classification)	3	1	Classification	3	0	Other (5-fold CV + external independent dataset)	3	1	Yes	0	9	Yes (5-fold CV; randomly assigned cases; 1:1 ruptured/unruptured per fold)	3	1	High	3	0	Retrospective	0	9	No
Gemini 3 pro preview	2025	0	9	Computers in Biology and Medicine	3	1	South Korea/Italy	3	1	Neurosurgery	0	9	CTA / 3D-RA	3	1	Public multi-source	3	0	524 IAs (train+test)	3	0	Visual examination by skilled radiologist and neurosurgeon	3	1	Hybrid (DL/ML)	0	9	nnU-Net / PointNet++ / Random Forest	3	0	Prediction	0	9	Internal (5-fold CV) / External (independent dataset)	3	0	Yes	0	9	Yes (5-fold CV)	3	1	Low	0	9	Retrospective	0	9	No
Sonar Pro	2025	0	9	Computers in Biology and Medicine	3	1	South Korea	3	0	Neurosurgery	0	9	CTA	0	9	Single-center	0	9	335 patients (500 IAs)	3	1	radiologist and neurosurgeon visual examination	3	1	Hybrid (DL/ML)	0	9	Random Forest (nnU-Net / PointNet++)	3	0	Classification	3	0	Internal (hold-out, CV, bootstrap)	3	0	Yes	0	9	Yes (5-fold CV)	3	1	Moderate	3	0	Retrospective	0	9	No
Dai M. et al
gt	2025			J Comput Assist Tomogr			Multi-national			Radiology			CT			Multi-center			474 scans			Radiologist consensus			DL			CINA-VCF v1.0			Detection			External			Yes			Yes			Low			Retrospective			Yes
Claude Opus 4.5	2025	0	9	J Comput Assist Tomogr	0	9	USA/France	3	1	Radiology	0	9	CT	0	9	Multi-center	0	9	474 CT scans (validation)	3	1	Radiologist consensus (3 board-certified neuroradiologists, majority vote)	3	1	Deep Learning	0	9	2D and 3D U-Nets (CNN-based)	3	0	Detection	0	9	Internal (hold-out, 5-fold CV for training)	3	0	No	3	0	Yes (80/20 for training; temporal separation for validation)	3	1	Low	0	9	Retrospective	0	9	Yes (comparison with clinical radiology reports)
Gpt 5.2	2025	0	9	J Comput Assist Tomogr	0	9	France/United States	3	1	Radiology	0	9	CT	0	9	Multi-center	0	9	474 CT scans (validation cohort; chest/abdomen CT)	3	1	Majority consensus of 3 board-certified neuroradiologists (2 primary; 3rd adjudicator) using Genant method (vertebral height loss; grade 0–3; grade 0–1 defined negative, grade 2–3 positive)	3	1	Deep Learning	0	9	Cascade of task-focused networks based on 2D and 3D U-Nets (CNNs) (CINA-VCF v1.0)	3	1	Detection	0	9	Temporal (time-separated)	3	0	No	3	0	Yes (time-separated training/testing vs clinical validation; training used 5-fold 80/20)	3	1	Moderate	3	0	Retrospective	0	9	Yes (comparison vs clinical radiology reports; 317 cases)
Gemini 3 pro preview	2025	0	9	J Comput Assist Tomogr	0	9	USA/France	3	1	Radiology	0	9	CT	0	9	Multi-center	0	9	474 CT scans	0	9	Radiologist consensus	3	1	Deep Learning	0	9	2D and 3D U-Nets	3	0	Detection	0	9	Temporal (time-separated)	3	0	No	3	0	Yes	0	9	Low	0	9	Retrospective	0	9	Yes
Sonar Pro	2025	0	9	J Comput Assist Tomogr	0	9	United States/France	3	1	Radiology	0	9	CT	0	9	Multi-center	0	9	474 CT scans	0	9	majority consensus across 3 board-certified neuroradiologists (Genant method)	3	1	Deep Learning	0	9	cascade of 2D/3D U-Nets (CNNs)	3	1	Detection	0	9	External (independent dataset)	3	1	Yes	0	9	Yes	0	9	Low	0	9	Retrospective	0	9	Yes
Dai Y. et al
gt	2025			Hum Brain Mapp			Multi-national			Pediatrics			MRI			Multi-center			137 patients			Need for CSF diversion			DL			Modal fusion			Prediction			External			Yes			Yes			Low			Retrospective			No
Claude Opus 4.5	2025	0	9	Human Brain Mapping	3	1	China/USA	3	1	Neurology	3	0	MRI (T1, T2, ADC, DWI)	3	1	Multi-center	0	9	137 neonates (116 development + 21 validation)	3	1	Lumbar puncture ICP measurement (development); clinical follow-up for CSF diversion (validation)	3	1	Deep Learning	0	9	ViT-3D (RadFM) + fusion classifier	3	1	Prediction	0	9	External (independent dataset)	3	1	Yes	0	9	No	3	0	Unclear	3	0	Retrospective	0	9	Yes (2 neuroradiologists)
Gpt 5.2	2025	0	9	Human Brain Mapping	3	1	China/USA	3	1	Neurology	3	0	MRI (T1/T2/ADC/DWI)	3	1	Mixed	3	1	116 neonates (development) + 21 neonates (external validation)	3	1	Development cohort: lumbar puncture ICP (>80 vs ≤80 mmH₂O); External validation: clinical follow-up confirming permanent CSF diversion	3	1	Hybrid (DL/ML)	3	0	RadFM (ViT-3D image encoder, frozen) + fully connected classifier / fusion classifier (1 hidden layer, 32 nodes)	3	0	Classification	3	0	External (independent dataset)	3	1	Yes	0	9	No	3	0	Unclear	3	0	Retrospective	0	9	Yes (2 neuroradiologists for FOHR/FTHR measurement; AI compared vs FOHR threshold)
Gemini 3 pro preview	2025	0	9	Human Brain Mapping	3	1	China/USA	3	1	Radiology	3	0	MRI	0	9	Multi-center	0	9	137 neonates	3	1	Lumbar puncture / Clinical follow-up	3	1	Deep Learning	0	9	RadFM / ViT-3D	3	0	Prediction	0	9	External (independent dataset)	3	1	Yes	0	9	Yes	0	9	Low	0	9	Retrospective	0	9	No
Sonar Pro	2025	0	9	Human Brain Mapping	3	1	China/USA	3	1	Neurology	3	0	MRI	0	9	Multi-center	0	9	116 (development) + 21 (validation)	3	1	Lumbar puncture ICP / clinical follow-up	3	1	Deep Learning	0	9	RadFM ViT-3D + fusion classifier	3	0	Prediction	0	9	External (independent dataset)	3	1	Yes	0	9	No	3	0	Unclear	3	0	Retrospective	0	9	Yes (2 neuroradiologists, FOHR)
Demirel E. et al
gt	2025			J Magn Reson Im			Turkey			Oncology			MRI			Multi-center			1287 patients			Histopathology			ML			Radiomics			Classification			External			Yes			Yes			Low			Retrospective			No
Claude Opus 4.5	2025	0	9	J. Magn. Reson. Imaging	3	1	USA	3	0	Neuro-oncology / Radiology	3	1	MRI (T2WI, T2-FLAIR)	3	1	Public multi-source	3	1	1287 patients (1005 train/test, 282 external validation)	3	1	Histopathology (IDH mutation status, WHO grade)	3	1	Machine Learning	0	9	Naive Bayes (Gaussian)	3	1	Classification	0	9	External (independent dataset)	3	1	Yes	0	9	Yes (80/20 train/test)	3	1	Low	0	9	Retrospective	0	9	No
Gpt 5.2	2025	0	9	J. Magn. Reson. Imaging	3	1	USA	3	0	Radiology	3	0	MRI (T2WI, T2-FLAIR; T2-FLAIR subtraction)	3	1	Public multi-source	3	1	1287 patients (train+test+external validation)	3	1	Pathological diagnosis/grade from source datasets (grade 4 glioblastoma/astrocytoma vs brain metastasis); histopathology stated as reference standard	3	1	Machine Learning	0	9	Radiomics (PyRadiomics) + mRMR feature selection + Gaussian Naive Bayes	3	0	Classification	0	9	External (independent dataset) / Internal (hold-out)	3	1	Yes	0	9	Yes (8:2 train/test + external validation cohort)	3	1	Unclear	3	0	Retrospective	0	9	No
Gemini 3 pro preview	2025	0	9	J. Magn. Reson. Imaging	3	1	USA	3	0	Radiology	3	0	MRI	0	9	Public multi-source	3	1	1287 patients	0	9	Histopathology	0	9	Machine Learning	0	9	Naive Bayes	3	0	Classification	0	9	External (independent dataset)	3	1	Yes	0	9	Yes (80/20)	3	1	Low	0	9	Retrospective	0	9	No
Sonar Pro	2025	0	9	Journal of Magnetic Resonance Imaging	3	1	USA/Turkey	3	0	Radiology	3	0	MRI (T2-FLAIR)	3	1	Public multi-source	3	1	1287 patients (788 HGG, 499 BM)	3	1	Histopathology (reference standard); clinical/imaging data from public datasets	3	1	Machine Learning	0	9	Gaussian Naive Bayes	3	0	Classification	0	9	Internal (8:2 train/test split) + External (independent dataset)	3	0	Yes	0	9	Yes (8:2 train/test; external validation cohort clearly separated)	3	1	Low	0	9	Retrospective	0	9	No
Dong Y. et al
gt	2025			Comput. Biol. Med.			USA			Neuroradiology			CTA			Multi-center			1542 patients			Radiologist reports			DL			CLIP (Self-supervised) / ViT			Multi-task (Detection/Prediction)			Internal			No			Yes			Low			Retrospective			No
Claude Opus 4.5	2025	0	9	Comput Biol Med	0	9	USA	0	9	Neurology	3	1	CTA	0	9	Multi-center	0	9	1,542 subjects (pretraining) + 592 subjects (fine-tuning/testing)	3	1	Radiology reports (pretraining); radiologist interpretation / Rapid.AI CTP analysis (fine-tuning)	3	1	Deep Learning	0	9	ResNet / DeepSymNet / ViT (image encoders); DistilBERT / OpenCLIP / BioClinicalBERT (text encoders)	3	0	Classification	3	0	Internal (5-fold CV)	3	1	Yes	3	0	Yes (60/20/20 split, 5-fold CV)	3	1	Low	0	9	Retrospective	0	9	No
Gpt 5.2	2025	0	9	Comput Biol Med	0	9	USA	0	9	Neurology	3	1	CTA	0	9	Mixed	3	1	1,542 subjects (pretraining, image-report pairs) + 592 subjects (fine-tuning/evaluation)	3	1	LVO/AIS/ICH labels extracted by research assistants via interpreting radiology reports under neurologist supervision; infarct core <50 ml labels from concurrent CTP automatic analysis using Rapid.AI (iSchemaView)	3	1	Deep Learning	0	9	3D ResNet18 image encoder + OpenCLIP text encoder (contrastive pretraining with linear probing)	3	1	Classification	3	0	Internal (hold-out within stratified 5-fold CV; 60/20/20 train/val/test per fold)	3	1	No	0	9	Yes (stratified 5-fold CV; 60/20/20)	3	1	Moderate	3	0	Retrospective	0	9	No
Gemini 3 pro preview	2025	0	9	Computers in Biology and Medicine	3	1	USA	0	9	Neurology	3	1	CTA	0	9	Multi-center	0	9	2134 patients (train+test)	3	0	Radiology reports / CTP (Rapid.AI)	3	1	Deep Learning	0	9	ResNet / DeepSymNet / ViT	3	0	Classification	3	0	Internal (5-fold CV) / External (independent dataset)	3	0	Yes	3	0	Yes (5-fold CV)	3	1	Low	0	9	Retrospective	0	9	No
Sonar Pro	2025	0	9	Comput Biol Med	0	9	USA	0	9	Neurology	3	1	CTA	0	9	Multi-center (PT) / Single-center (FT)	3	1	1,542 (PT) + 592 (FT) patients	3	1	Radiology report interpretation / CTP automated analysis (Rapid.AI)	3	1	Deep Learning	0	9	ResNet18 / DeepSymNetv3 / ViT (image) + OpenCLIP / DistilBERT / BioClinicalBERT (text)	3	0	Classification (4 tasks: LVO detection, AIS vs. Control, AIS vs. ICH, CTP core volume <50 ml)	3	0	Internal (5-fold CV on FT dataset) + External (FT dataset from different site than PT)	3	0	Yes	3	0	Yes (60/20/20 train/val/test; 5-fold stratified CV)	3	1	Moderate	3	0	Retrospective	0	9	No
Fan Y. et al
gt	2025			Acad Radiol			China			Radiology			MRI			Multi-center			212 patients			Postoperative histology			ML			Fusion (Radiomics + Clinical)			Prediction			External			Yes			Yes			Low			Retrospective			No
Claude Opus 4.5	2025	0	9	Acad Radiol	0	9	China	0	9	Neurosurgery/Radiology	3	0	MRI (T1WI, T2WI, CE-T1WI)	3	1	Multi-center	0	9	212 patients (154 training/validation + 58 external)	3	1	Histopathology with immunohistochemistry	3	1	Hybrid (DL/ML)	3	0	Gated U-Net (segmentation) / SVM / Logistic Regression (radiomics)	3	1	Classification	3	0	Internal (hold-out) + External (independent dataset)	3	0	Yes	0	9	Yes (2:1 random split)	3	1	Moderate	3	0	Retro & Prospective	3	0	No
Gpt 5.2	2025	0	9	Acad Radiol	0	9	China	0	9	Radiology	0	9	MRI (T1WI/T2WI/CE-T1WI)	3	1	Multi-center	0	9	154 patients (train+internal val) + 58 patients (external multicenter validation)	3	1	Postoperative pathology with immunohistochemistry (GH and CAM5.2) to define SGSA vs DGSA	3	1	Hybrid (DL/ML)	3	0	Radiomics (PyRadiomics) + SVM (fusion radiomic model) + clini-radiomic nomogram integrating random GH level / Gated U-Net (GSU-Net) for automatic segmentation	3	0	Classification	3	0	External (independent dataset)	3	1	Yes	0	9	Yes (random 2:1 split: 102/52; external validation n=58)	3	1	Unclear	3	0	Retro & Prospective	3	0	No
Gemini 3 pro preview	2025	0	9	Academic Radiology	3	1	China	0	9	Radiology	0	9	MRI	0	9	Multi-center	0	9	212 patients	0	9	Histopathology/Immunohistochemistry	3	1	Machine Learning	0	9	SVM	3	1	Classification	3	0	Internal (hold-out) and External	3	0	Yes	0	9	Yes (2:1)	3	1	Low	0	9	Retro & Prospective	3	0	No
Sonar Pro	2025	0	9	Acad Radiol	0	9	China	0	9	Neurosurgery	3	0	MRI (T1WI/T2WI/CE-T1WI)	3	1	Multi-center	0	9	154 patients (train+test) + 58 external	3	1	histopathology / immunohistochemistry (GH/CAM5.2)	3	1	Machine Learning	0	9	SVM (fusion radiomic) / logistic regression (clini-radiomic)	3	0	Classification	3	0	Internal (hold-out) / External (independent dataset)	3	0	Yes	0	9	Yes (2:1 random)	3	1	Unclear	3	0	Retrospective	0	9	No
Fatania, K. et al.
gt	2025			Eur. Radiol.			UK			Radiology			MRI			Multi-center			195 patients			Overall Survival (OS)			ML			Cox Proportional Hazards + Radiomics			Prediction			Internal			No			Yes			Low			Retrospective			No
Claude Opus 4.5	2025	0	9	European Radiology	3	1	UK	0	9	Neuro-oncology	3	0	MRI (T1W, T2W, FLAIR, T1CE)	3	1	Multi-center	0	9	195 patients	0	9	Histopathology (WHO 2021 classification)	3	0	Machine Learning	0	9	Cox proportional hazards / LASSO / Random Survival Forests	3	1	Prognosis	3	1	Internal (bootstrap)	3	1	No	0	9	Yes (1000 bootstrap resamples)	3	1	Low	0	9	Retrospective	0	9	No
Gpt 5.2	2025	0	9	European Radiology	3	1	United Kingdom	3	1	Oncology	3	0	MRI	0	9	Multi-center	0	9	195 patients	0	9	Histologically proven IDH-wildtype WHO grade 4 glioblastoma for inclusion; overall survival (time from surgery to death; censor date 10/10/22) from clinical records	3	0	Machine Learning	0	9	Cox proportional hazards (CPH) models with feature selection (backward/forward stepwise, LASSO) / Random survival forests / PCA-based clustering feature selection	3	1	Prognosis	3	1	Internal (bootstrap)	3	1	No	0	9	Yes (1000 bootstraps; no random train-test split)	3	1	Unclear	3	0	Retrospective	0	9	No
Gemini 3 pro preview	2025	0	9	European Radiology	3	1	UK	0	9	Neuro-oncology	3	0	MRI	0	9	Multi-center	0	9	195 patients	0	9	Clinical follow-up	3	1	Not reported	1	9	Not reported	1	9	Not reported	1	9	Not reported	1	9	Not reported	1	9	Not reported	1	9	Not reported	1	9	Not reported	1	9	Not reported
Sonar Pro	2025	0	9	European Radiology	3	1	UK	0	9	Oncology	3	0	MRI	0	9	Multi-center	0	9	195 patients	0	9	histologically proven GBM	3	0	Machine Learning	0	9	Cox proportional hazards / LASSO / RSF / PCA	3	1	Prognosis	0	9	Internal (bootstrap)	3	1	No	0	9	No	3	0	Unclear	3	0	Retrospective	0	9	No
Felefly T. et al
gt	2025			J Imag Inf Med			Multi-national			Oncology			CT			Single-center			200 patients			Expert labels			DL			3D-CNN			Classification			Internal			No			Yes			Unclear			Retrospective			No
Claude Opus 4.5	2025	0	9	Journal of Imaging Informatics in Medicine	3	1	Lebanon	3	0	Oncology / Radiology	3	1	CT (non-enhanced)	3	1	Single-center	0	9	200 patients (100 with brain metastases, 100 without)	3	1	CE-T1W MRI (matched)	3	0	Deep Learning	0	9	3D-CNN (4 convolutional layers, 3D average pooling, dropout 50%, sigmoid)	3	1	Classification	0	9	Internal (hold-out, 70/30 stratified split)	3	1	No	0	9	Yes (70/30)	3	1	Moderate	3	0	Retrospective	0	9	No
Gpt 5.2	2025	0	9	Journal of Imaging Informatics in Medicine	3	1	Not reported	1	0	Oncology	0	9	CT (non-enhanced brain CT)	3	1	Single-center	0	9	200 patients (100 with brain metastases + 100 normal brain NE-CT)	3	1	Brain metastases cohort: largest tumor manually segmented on matched gadolinium-enhanced T1-weighted MRI; controls: NE-CT coupled with CE-CT and “strictly normal”	3	0	Deep Learning	0	9	Custom 3D-CNN (4 Conv3D blocks; avg pooling; batch norm; global avg pooling; dense 512; dropout 50%; sigmoid)	3	1	Classification	0	9	Internal (hold-out)	3	1	No	0	9	Yes (70/30 stratified train/validation)	3	1	Unclear	0	9	Retrospective	0	9	No
Gemini 3 pro preview	2025	0	9	Journal of Imaging Informatics in Medicine	3	1	Lebanon	3	0	Oncology	0	9	CT	0	9	Single-center	0	9	200 patients	0	9	MRI / Radiology reports	3	0	Deep Learning	0	9	Custom 3D-CNN	3	1	Classification	0	9	Internal (hold-out)	3	1	No	0	9	Yes (70/30)	3	1	Low	3	0	Retrospective	0	9	No
Sonar Pro	2025	0	9	Journal of Imaging Informatics in Medicine	3	1	Lebanon	3	0	Oncology	0	9	CT	0	9	Single-center	0	9	200 patients	0	9	gadolinium-enhanced T1-weighted MRI	3	0	Deep Learning	0	9	3D-CNN (4 conv layers, 3D avg pooling, 50% dropout)	3	1	Classification	0	9	Internal (hold-out)	3	1	No	0	9	Yes (70/30 stratified)	3	1	Moderate	3	0	Retrospective	0	9	No
Feng L. et al
gt	2025			Int J Surg			China			Neurology			MRI			Multi-center			307 patients			1-yr outcome			ML			ISCN			Prediction			External			Yes			Yes			Low			Retrospective			No
Claude Opus 4.5	2025	0	9	International Journal of Surgery Open	3	1	China	0	9	Neurology	0	9	MRI (T1-weighted)	3	1	Multi-center	0	9	189 patients (125 SF, 64 NSF) + 78 controls	3	0	Engel classification at 1-year follow-up	3	1	Machine Learning	0	9	Support Vector Machine (SVM) with linear kernel	3	0	Prediction	0	9	Internal (10-fold CV) / External (independent datasets)	3	0	Yes	0	9	Yes (10-fold CV)	3	1	Low	0	9	Retrospective	0	9	No
Gpt 5.2	2025	0	9	International Journal of Surgery	3	1	China	0	9	Neurology/Neurosurgery	3	1	MRI (T1-weighted)	3	1	Multi-center	0	9	189 mTLE patients (71 Xiangya train/internal CV; 101 Tiantan external; 17 Ruijin external) + 78 controls	3	0	Postoperative seizure outcome at ≥1-year follow-up using Engel classification: SF = Engel IA; NSF = Engel IB–IV	3	1	Machine Learning	0	9	F-score feature selection + linear SVM	3	0	Prediction	0	9	Internal (10-fold CV) + External (independent datasets)	3	0	Yes	0	9	Yes (CV10; 2 independent external cohorts)	3	1	Low	0	9	Retrospective	0	9	No
Gemini 3 pro preview	2025	0	9	International Journal of Surgery	3	1	China	0	9	Neurosurgery	3	0	MRI	0	9	Multi-center	0	9	189 patients	3	0	Clinical follow-up (Engel class)	3	1	Machine Learning	0	9	SVM	3	0	Prognosis	0	9	Internal (10-fold CV), External (independent)	3	0	Yes	0	9	Yes	0	9	Low	0	9	Retrospective	0	9	Not reported
Sonar Pro	2025	0	9	International Journal of Surgery	3	1	China	0	9	Neurology	0	9	T1-weighted MRI	3	1	Multi-center	0	9	189 patients	3	0	Engel classification (1-year follow-up)	3	1	Machine Learning	0	9	SVM (linear kernel)	3	0	Prediction	0	9	Internal (hold-out, CV, bootstrap) / External (independent dataset)	3	0	Yes	0	9	Yes (10-fold CV)	3	1	Low	0	9	Retrospective	0	9	No
Foltyn-Dumitru M. et al
gt	2025			Eur Radiol			Multi-national			Neuroradiology			MRI			Single-center			833 patients			Overall survival (OS)			ML			PAM clustering + Cox regression + Decision Tree			Prediction			External			Yes			Yes			Low			Retrospective			No
Claude Opus 4.5	2025	0	9	European Radiology	3	1	Germany/USA	3	1	Neuro-oncology	3	0	MRI	0	9	Multi-center	3	0	436 patients (HD) + 397 patients (UCSF external)	3	1	DNA methylation assay (IDH status), clinical follow-up (OS)	3	1	Machine Learning	0	9	PAM clustering / Decision tree	3	1	Prognosis	3	1	Internal (hold-out) / External (independent dataset)	3	0	Yes	0	9	Yes (80/20)	3	1	Low	0	9	Retrospective	0	9	No
Gpt 5.2	2025	0	9	European Radiology	3	1	Germany/USA	3	1	Radiology/Neuro-oncology	3	1	MRI	0	9	Mixed	3	0	436 patients (HD train+test; 348 train/88 test) + 397 patients (external UCSF)	3	1	Overall survival from patient records (censoring at last contact if no death date recorded); IDH status by DNA methylation assays	3	1	Machine Learning	0	9	Partition around medoids (PAM) clustering / decision tree	3	1	Prognosis	3	1	Internal (hold-out, CV, bootstrap) / External (independent dataset)	3	0	Yes	0	9	Yes (80/20; 348/88)	3	1	Low	0	9	Retrospective	0	9	No
Gemini 3 pro preview	2025	0	9	European Radiology	3	1	Germany/USA	3	1	Neuroradiology	0	9	MRI	0	9	Mixed	3	0	833 patients (436 internal, 397 external)	3	1	Clinical follow-up (Overall Survival)	3	1	Machine Learning	0	9	PAM clustering / Decision Tree	3	1	Prognosis	3	1	Internal (hold-out) / External (independent dataset)	3	0	Yes	0	9	Yes (80/20)	3	1	Low	0	9	Retrospective	0	9	No
Sonar Pro	2025	0	9	European Radiology	3	1	Germany	3	0	Oncology	3	0	MRI	0	9	Mixed	3	0	436 patients (HD) + 397 (UCSF)	3	1	DNA methylation assays (IDH-wt)	3	0	Machine Learning	0	9	PAM clustering / Decision tree	3	1	Prognosis	3	1	Internal (hold-out) / External (independent dataset)	3	0	Yes	0	9	Yes (80/20)	3	1	Low	0	9	Retrospective	0	9	No
Gui Y. et al
gt	2025			Cancer Imaging			China			Oncology			MRI			Multi-center			601 patients			Surgical findings(Simpson grade)			DL			CNN (ResNet) + ML			Diagnosis			External			Yes			Yes			Low			Retrospective			No
Claude Opus 4.5	2025	0	9	Cancer Imaging	0	9	China	0	9	Neurology	3	0	MRI (T1C, T2WI, DWI)	3	1	Multi-center	0	9	601 patients	0	9	Surgical records (Simpson classification)	3	1	Hybrid (DL/ML)	3	0	VGG11 / ResNet101 / DenseNet121 / Random Forest	3	1	Classification	3	0	Internal (hold-out) / External (independent dataset)	3	0	Yes	0	9	Yes (7:3)	3	1	Moderate	3	0	Retrospective	0	9	No
Gpt 5.2	2025	0	9	Cancer Imaging	0	9	China	0	9	Radiology	3	0	MRI (T1C/T2WI/DWI)	3	1	Multi-center	0	9	601 patients (train+internal val+external val)	3	1	Sinus invasion label based on neurosurgeons’ intraoperative surgical records (Simpson Type I–III = invasion); meningioma confirmed by surgical pathology	3	1	Hybrid (DL/ML)	3	0	Random forest (radiomics + ResNet101 DL features fusion; VGG11/ResNet101/DenseNet121 used for DL feature extraction)	3	1	Classification	3	0	External (independent dataset)	3	1	Yes	0	9	Yes (Hospital 1 random 7:3 train/internal val; Hospital 2 external)	3	1	Low	0	9	Retrospective	0	9	No
Gemini 3 pro preview	2025	0	9	Cancer Imaging	0	9	China	0	9	Radiology	3	0	MRI	0	9	Multi-center	0	9	601 patients	0	9	surgical records/pathology	3	1	Hybrid (DL/ML)	3	0	VGG11 / ResNet101 / DenseNet121 / Random Forest	3	1	Classification	3	0	External (independent dataset)	3	1	Yes	0	9	Yes (7:3 internal)	3	1	Low	0	9	Retrospective	0	9	No
Sonar Pro	2025	0	9	Cancer Imaging	0	9	China	0	9	Neurology	3	0	MRI	0	9	Multi-center	0	9	601 patients	0	9	surgical records of neurosurgeons (Simpson method)	3	1	Hybrid (DL/ML)	3	0	Radiomics signatures / ResNet features / Random Forest	3	0	Classification	3	0	Internal (hold-out) / External (independent dataset)	3	0	Yes	0	9	Yes (7:3 train/internal)	3	1	Moderate	3	0	Retrospective	0	9	No
Hamon G. et al
gt	2025			Eur Stroke J			France			Neurology			MRI			Multi-center			1172 patients			Real FLAIR assessment			DL			Generative CNN (synthFLAIR)			Multi-task (Synthesis/Classification)			External			Yes			Yes			Low			Retrospective			Yes
Claude Opus 4.5	2025	0	9	European Stroke Journal	3	1	France	0	9	Neurology / Radiology	3	1	MRI (DWI, FLAIR)	3	1	Multi-center	0	9	1454 MRI sets (1172 patients)	3	1	Stroke onset-to-MRI delay (clinical)	3	1	Deep Learning	0	9	Generative adversarial network (fine-tuned synthFLAIR model)	3	1	Classification (DWI-FLAIR mismatch assessment)	3	1	Internal (hold-out, stratified 70/15/15 split)	3	0	No	3	0	Yes (70/15/15 stratified by subset, MRI time, FLAIR quality)	3	1	Low	0	9	Retrospective	0	9	Yes (5 readers)
Gpt 5.2	2025	0	9	European Stroke Journal	3	1	France	0	9	Neurology	0	9	MRI (DWI/FLAIR)	3	1	Multi-center	0	9	1454 MRI sets (1172 patients; train 1023/val 224/test 207)	3	1	Real FLAIR vs synthetic FLAIR DWI-FLAIR mismatch rated by 5 readers (consensus); ≤4.5 h AIS classification evaluated in test-subset with known onset-to-MRI delay	3	1	Deep Learning	0	9	synthFLAIR (fine-tuned “Vanilla model”)	3	1	Reconstruction	3	0	Internal (hold-out)	3	0	No	3	0	Yes (70/15/15 stratified random split)	3	1	Moderate	3	0	Retrospective	0	9	Yes (5 readers)
Gemini 3 pro preview	2025	0	9	European Stroke Journal	3	1	France	0	9	Radiology	3	0	MRI	0	9	Multi-center	0	9	1454 MRI sets (1172 patients)	3	1	Known onset-to-MRI delay	3	1	Deep Learning	0	9	synthFLAIR model	3	1	Reconstruction	3	0	Internal (hold-out)	3	0	No	3	0	Yes (70/15/15)	3	1	High	3	0	Retrospective	0	9	Yes (5 readers)
Sonar Pro	2025	0	9	European Stroke Journal	3	1	France	0	9	Neurology	0	9	MRI/DWI/FLAIR	3	1	Multi-center	0	9	1454 MRI sets (1172 patients)	3	1	Not reported	1	9	Deep Learning	0	9	synthFLAIR (fine-tuned)	3	1	Reconstruction	3	0	Internal (hold-out)	3	0	No	3	0	Yes (70/15/15 stratified)	3	1	Low	0	9	Retrospective	0	9	Yes (5 readers)
Hao M. et al
gt	2025			PeerJ			Multi-national			Oncology			MRI			Public			579 patients			Overall Survival			ML			Radiomics fusion			Prediction			External			Yes			Yes			Low			Retrospective			No
Claude Opus 4.5	2025	0	9	PeerJ	0	9	China / USA	3	1	Neuro-oncology	3	1	MRI (CE-T1WI, T2FLAIR)	3	1	Multi-center	3	0	579 patients (414 TCGA/TCIA + 165 institutional)	3	1	Histopathology	3	0	Machine Learning	0	9	LASSO Cox regression / Radiomics + Cox regression	3	1	Prognosis	3	1	Internal (hold-out) / External (independent dataset)	3	0	Yes	0	9	Yes (8:2 split for training/internal validation)	3	1	Moderate	3	0	Retrospective	0	9	No
Gpt 5.2	2025	0	9	PeerJ	0	9	USA/China	3	1	Radiology (Neuro-oncology)	3	1	MRI (CE-T1WI, T2FLAIR)	3	1	Mixed	3	0	331 training + 83 internal validation + 165 external validation patients	3	1	Overall survival (postoperative pathological diagnosis to death/last follow-up); glioma grade 2–4 pathology-confirmed; IDH/MGMT from TCGA/cBioPortal (public) or Sanger sequencing (IDH1/2) and pyrosequencing (MGMT) (institutional)	3	1	Machine Learning	0	9	Radiomics feature pipeline + Univariable Cox + LASSO Cox feature selection + Multivariate Cox regression (nomogram)	3	0	Prognosis	3	1	External (independent dataset)	3	1	Yes	0	9	Yes (8:2 train/internal split; external cohort separate)	3	1	Unclear	3	0	Retrospective	0	9	No
Gemini 3 pro preview	2025	0	9	PeerJ	0	9	USA/China	3	1	Radiology/Oncology	3	1	MRI	0	9	Mixed	3	0	579 patients	0	9	Clinical follow-up	3	1	Machine Learning	0	9	LASSO Cox regression	3	0	Prognosis	3	1	External (independent dataset)	3	1	Yes	0	9	Yes (80/20)	3	1	Low	0	9	Retrospective	0	9	No
Sonar Pro	2025	0	9	PeerJ	0	9	China	3	0	Oncology	0	9	CE-T1WI / T2FLAIR	3	1	Mixed	3	0	579 patients	0	9	pathological confirmation	3	0	Machine Learning	0	9	LASSO Cox + multivariate Cox	3	0	Prognosis	3	1	Internal (hold-out) / External (independent dataset)	3	0	Yes	0	9	Yes (8:2)	3	1	Moderate	3	0	Retrospective	0	9	No
Harper J.P. et al
gt	2025			AJNR			USA			Radiology			CT			Public			100 patients			Radiologist consensus			DL			3D-CNN + TD-CNN (RSNA 2022 winning model)			Detection			External			Yes			Yes			Low			Retrospective			No
Claude Opus 4.5	2025	0	9	AJNR Am J Neuroradiol	3	1	USA	0	9	Neuroradiology	3	1	CT	0	9	Single-center	3	0	100 examinations (50 fracture-positive, 50 fracture-negative)	3	1	Radiology report with retrospective confirmation	3	1	Deep Learning	0	9	3D-CNN / TD-CNN	3	1	Detection	0	9	External (independent dataset)	3	1	Yes	0	9	Yes	0	9	Low	0	9	Retrospective	0	9	No
Gpt 5.2	2025	0	9	AJNR Am J Neuroradiol	3	1	USA	0	9	Radiology/Neuroradiology	3	1	CT	0	9	Mixed	3	0	100 examinations (external validation set; 50 fracture-positive, 50 fracture-negative)	3	1	Radiology report (attending emergency or neuroradiologist); positive fracture cases retrospectively verified by radiology resident	3	1	Deep Learning	0	9	3D-CNN / TD-CNN	3	1	Classification	3	0	External (independent dataset)	3	1	Yes	0	9	Yes (50 consecutive positive + 50 consecutive negative cases; threshold 50% for dichotomization)	3	1	Low	0	9	Retrospective	0	9	No
Gemini 3 pro preview	2025	0	9	AJNR Am J Neuroradiol	3	1	USA	0	9	Radiology	0	9	CT	0	9	Single-center	3	0	100 examinations	0	9	Radiology report with retrospective confirmation	3	1	Deep Learning	0	9	3D-CNN / TD-CNN	3	1	Detection	0	9	External (independent dataset)	3	1	Yes	0	9	Yes (50/50 balanced test set)	3	1	Low	0	9	Retrospective	0	9	No
Sonar Pro	2025	0	9	AJNR Am J Neuroradiol	3	1	USA	0	9	Radiology	0	9	CT	0	9	Single-center	3	0	100 examinations	0	9	radiology report	3	1	Deep Learning	0	9	3D-CNN / TD-CNN	3	1	Detection	0	9	External (independent dataset)	3	1	Yes	0	9	No	3	0	Low	0	9	Retrospective	0	9	No
Hossain M.M et al
gt	2025			Comput Biol Med			Bangladesh			Neurology			CT			Single-center			3271 scans			Radiologist interpretation			DL			Hybrid ViT-LSTM			Detection			External			Yes			Yes			Unclear			Case study			No
Claude Opus 4.5	2025	0	9	Computers in Biology and Medicine	3	1	Bangladesh	0	9	Neurology	0	9	CT	0	9	Single-center / Public single source	3	1	770 patients (1477 CT images after augmentation) primary; 2501 CT images Kaggle	3	0	Expert radiologist labeling	3	1	Deep Learning	0	9	ViT-LSTM	3	1	Classification	3	0	Internal (hold-out, 5-fold CV)	3	0	Yes	0	9	Yes (80/10/10 hold-out; 5-fold CV)	3	1	Moderate	3	0	Retrospective	3	0	No
Gpt 5.2	2025	0	9	Computers in Biology and Medicine	3	1	Bangladesh	0	9	Neurology	0	9	CT	0	9	Mixed	3	0	BrSCTHD-2023: 770 CT scans; 1477 CT images (3169 after augmentation) / Kaggle: 2501 CT images	3	0	Expert radiologist labeling (hospital dataset); additionally noted hospital committee review	3	1	Deep Learning	0	9	ViT-LSTM	3	1	Classification	3	0	Other (5-fold CV + hold-out + external Kaggle test)	3	0	Yes	0	9	Yes (5-fold CV; 80/10/10)	3	1	High	3	0	Case study	0	9	No
Gemini 3 pro preview	2025	0	9	Computers in Biology and Medicine	3	1	Bangladesh	0	9	Radiology	3	0	CT	0	9	Mixed	3	0	770 patients (1477 images); 2501 images (external)	3	0	Expert radiologist	3	1	Deep Learning	0	9	ViT-LSTM	3	1	Classification	3	0	Internal (5-fold CV) / External (public dataset)	3	0	Yes	0	9	Yes	0	9	High	3	0	Retrospective	3	0	Not reported
Sonar Pro	2025	0	9	Computers in Biology and Medicine	3	1	Bangladesh	0	9	Neurology	0	9	CT	0	9	Single-center	0	9	770 CT scans	3	0	expert radiologist	3	1	Deep Learning	0	9	ViT-LSTM	3	1	Classification	3	0	Internal (hold-out, CV, bootstrap)	3	0	Yes	0	9	Yes (80/10/10, 5-fold CV)	3	1	Unclear	0	9	Not reported	1	9	No
Hu W. et al
gt	2025			Sci Rep			China			Radiology			CT			Multi-center			416 patients			Symptomatic vs asymptomatic carotid plaque (clinical + imaging)			ML			Radiomics Nomogram			Identification			External			Yes			Yes			Low			Retrospective			No
Claude Opus 4.5	2025	0	9	Scientific Reports	3	1	China	0	9	Radiology	0	9	DECT (CTA)	3	1	Multi-center	0	9	416 patients (213 training, 93 internal validation, 110 external validation)	3	1	Clinical presentation (AIS or TIA within 2 weeks)	3	1	Machine Learning	0	9	SVM / Logistic Regression	3	1	Classification	3	0	Internal (hold-out) / External (independent dataset)	3	0	Yes	0	9	Yes (7:3)	3	1	Moderate	3	0	Retrospective	0	9	No
Gpt 5.2	2025	0	9	Scientific Reports	3	1	China	0	9	Radiology	0	9	Dual-energy CTA (DECT VMI)	3	1	Multi-center	0	9	416 patients (train n=213; internal val n=93; external val n=110)	3	1	Symptomatic vs asymptomatic classification based on clinical presentation: AIS or TIA in anterior circulation within 2 weeks before CTA; AIS defined by neurological impairment >24 h or acute infarction on imaging; TIA defined as transient neurological dysfunction resolving within 24 h	3	1	Machine Learning	0	9	Radiomics (LASSO feature selection + SVM classifier) + Logistic regression nomogram (Rad-score + clinical predictors)	3	0	Classification	3	0	External (independent dataset) / Internal (hold-out)	3	0	Yes	0	9	Yes (center 1 split 7:3; center 2 external)	3	1	High	3	0	Retrospective	0	9	No
Gemini 3 pro preview	2025	0	9	Scientific Reports	3	1	China	0	9	Radiology	0	9	CTA	0	9	Multi-center	0	9	416 patients	0	9	clinical presentation	3	1	Machine Learning	0	9	SVM / Logistic Regression	3	1	Classification	3	0	External (independent dataset)	3	1	Yes	0	9	Yes	0	9	Low	0	9	Retrospective	0	9	No
Sonar Pro	2025	0	9	Scientific Reports	3	1	China	0	9	Radiology	0	9	DECT/CTA	3	1	Multi-center	0	9	416 patients	0	9	Clinical symptoms (AIS/TIA within 2 weeks)	3	1	Machine Learning	0	9	SVM (40+70 keV radiomics) / Logistic regression (nomogram)	3	0	Classification	3	0	Internal (hold-out) / External (independent dataset)	3	0	Yes	0	9	Yes (7:3)	3	1	Unclear	3	0	Retrospective	0	9	No
Huang L et al
gt	2025			Eur J Radiol			China			Neurology			CT			Multi-center			708 patients			Malignant edema (MCE)			ML			Radiomics (ASPECTS)			Prediction			External			Yes			Yes			Low			Retrospective			No
Claude Opus 4.5	2025	0	9	European Journal of Radiology	3	1	China	0	9	Neurology	0	9	CT / CTA	3	1	Multi-center	0	9	708 patients	0	9	Midline shift ≥5mm on follow-up CT/MRI within one week, decompressive craniectomy, or death due to cerebral edema	3	1	Machine Learning	0	9	Random Forest / Bagging Decision Tree / Logistic Regression / Gaussian Process	3	1	Prediction	0	9	Internal (hold-out) / External (independent dataset)	3	0	Yes	0	9	Yes (7:3 split)	3	1	Low	0	9	Retrospective	0	9	No
Gpt 5.2	2025	0	9	European Journal of Radiology	3	1	China	0	9	Radiology	3	0	CT (NCCT) / CTA	3	1	Multi-center	0	9	708 patients (training n=354; internal validation n=152; external validation n=202)	3	1	Malignant cerebral edema (MCE) defined as space-occupying MCA infarction with midline shift ≥5 mm on follow-up CT or MRI within 1 week; also included decompressive craniectomy or death due to symptomatic cerebral edema	3	1	Machine Learning	0	9	Gaussian Process (fused Clinical+NCCT+CTA model)	3	0	Prediction	0	9	External (independent dataset)	3	1	Yes	0	9	Yes (3 centers dev split 7:3; 2 centers external)	3	1	Unclear	3	0	Retrospective	0	9	No
Gemini 3 pro preview	2025	0	9	European Journal of Radiology	3	1	China	0	9	Radiology	3	0	CT / CTA	3	1	Multi-center	0	9	708 patients	0	9	Clinical follow-up (midline shift on imaging or death/surgery)	3	0	Machine Learning	0	9	Gaussian Process	3	1	Prediction	0	9	External (independent dataset)	3	1	Yes	0	9	Yes (70/30 internal, center-based external)	3	1	Low	0	9	Retrospective	0	9	No
Sonar Pro	2025	0	9	European Journal of Radiology	3	1	China	0	9	Neurology	0	9	CT/CTA	3	1	Multi-center	0	9	708 patients	0	9	midline shift ≥5mm on follow-up CT/MRI or decompressive craniectomy/death due to edema	3	1	Machine Learning	0	9	Gaussian Process (fused) / Random Forest (clinical) / Bagging decision tree (CT) / Logistic regression (CTA)	3	0	Prediction	0	9	Internal (hold-out) / External (independent dataset)	3	0	Yes	0	9	Yes (7:3)	3	1	Moderate	3	0	Retrospective	0	9	No
Jeon E.T. et al
gt	2025			Sci Rep			S. Korea			Neurology			MRI			Multi-center			471 patients			Fazekas scale			DL			U-Net + 3D CNN			Grading			External			Yes			Yes			Low			Retrospective			No
Claude Opus 4.5	2025	0	9	Scientific Reports	3	1	South Korea	3	1	Neurology	0	9	MRI (FLAIR)	3	1	Multi-center	0	9	471 patients (421 development + 50 external validation)	3	0	Neurologist consensus (Fazekas scale by 2 stroke neurologists) / Neurologist segmentation (WMH by J-MJ)	3	1	Deep Learning	0	9	2.5D uResNet (segmentation) / 3D CNN (Fazekas grading)	3	1	Segmentation / Classification	3	0	Internal (3-fold CV + hold-out 40% test set) / External (independent dataset)	3	0	Yes	0	9	Yes (60/40 stratified split; 3-fold CV)	3	1	Low	0	9	Retrospective	0	9	No
Gpt 5.2	2025	0	9	Scientific Reports	3	1	Republic of Korea	3	1	Neurology	0	9	MRI (T2-weighted FLAIR)	3	1	Multi-center	0	9	471 participants (313 PICASSO + 108 KUSR + 50 SMC external)	3	0	WMH masks segmented by a neurologist (J-MJ); Fazekas scale scored by consensus of two stroke neurologists	3	1	Deep Learning	0	9	2.5D uResNet (U-Net-based residual network) + 3D CNN	3	1	Segmentation / Classification	3	0	External (independent dataset)	3	1	Yes	0	9	Yes (40% internal test; remaining stratified 3-fold CV for train/validation)	3	1	Low	0	9	Retrospective	0	9	No
Gemini 3 pro preview	2025	0	9	Scientific Reports	3	1	South Korea	3	1	Neurology	0	9	MRI	0	9	Multi-center	0	9	471 patients	0	9	Neurologist segmentation / consensus rating	3	0	Deep Learning	0	9	uResNet / 3D CNN	3	1	Segmentation / Classification	3	0	Internal (hold-out, CV) / External	3	0	Yes	0	9	Yes	0	9	Low	0	9	Retrospective	0	9	No
Sonar Pro	2025	0	9	Scientific Reports	3	1	Korea	3	1	Neurology	0	9	FLAIR	3	1	Multi-center	0	9	471 patients	0	9	neurologist segmentation / neurologist consensus	3	0	Deep Learning	0	9	uResNet / 3D CNN	3	1	Segmentation / Classification	3	0	Internal (hold-out, CV) / External (independent dataset)	3	0	Yes	0	9	Yes (40% hold-out stratified, 3-fold CV stratified)	3	1	Low	0	9	Retrospective	0	9	No
Jia X. et al
gt	2025			Acad Radiol			China			Neuroradiology			CTA			Multi-center			629 aneurysms			Rupture status			DL			MCANet (Fusion)			Prediction			External			Yes			Yes			Low			Retrospective			No
Claude Opus 4.5	2025	0	9	Acad Radiol	0	9	China	0	9	Neurology	3	1	CTA	0	9	Multi-center	0	9	578 aneurysms (internal) + 51 aneurysms (external)	3	1	CTA/DSA confirmed MCA aneurysms; SAH presentation for ruptured cases	3	1	Deep Learning	0	9	MCANet (3D CNN with multimodal fusion)	3	1	Classification	3	1	Internal (hold-out) / External (independent dataset)	3	0	Yes	0	9	Yes (70/30)	3	1	Unclear	3	0	Retrospective	0	9	No
Gpt 5.2	2025	0	9	Academic Radiology	3	1	China	0	9	Radiology	3	1	CTA	0	9	Mixed	3	1	578 patients (internal; 7:3 train-test) + external: 51 samples (H1Data n=23, H2Data n=28)	3	1	Ruptured status based on acute SAH presentation; MCA aneurysms confirmed by CTA or DSA; aneurysm regions annotated by experts for cropping; semi-automated segmentation (3D Slicer) for radiomics	3	1	Hybrid (DL/ML)	3	0	MCANet (3D CNN with residual blocks for CTA feature learning + radiomics feature selection via mRMR-LASSO + FC feature mapping + multimodal feature fusion with learnable modality weights + FC classifier)	3	1	Classification	3	1	External (independent dataset)	3	1	Yes	0	9	Yes (7:3 train-test)	3	1	Moderate	3	0	Retrospective	0	9	No
Gemini 3 pro preview	2025	0	9	Acad Radiol	0	9	China	0	9	Radiology	3	1	CTA	0	9	Multi-center	0	9	629 aneurysms (578 internal + 51 external)	3	1	Clinical presentation (acute SAH)	3	0	Deep Learning	0	9	MCANet (3D CNN/Radiomics/Clinical fusion)	3	1	Classification	3	1	External (independent dataset)	3	1	Yes	0	9	Yes (70/30)	3	1	Unclear	3	0	Retrospective	0	9	No
Sonar Pro	2025	0	9	Acad Radiol	0	9	China	0	9	Radiology	3	1	CTA	0	9	Single-center	3	0	578 aneurysms (internal); 51 aneurysms (external)	3	1	acute SAH presentation	3	0	Deep Learning	0	9	MCANet (3D CNN + radiomics fusion)	3	1	Classification	3	1	Internal (hold-out); External (independent dataset)	3	0	Yes	0	9	Yes (7:3 train-test)	3	1	Unclear	3	0	Retrospective	0	9	No
Kamel P. et al
gt	2025			J Imag Inf Med			Multi-national			Neurology			MRI			Single-center			300 scans			Manual segmentation			DL			nnU-Net			Segmentation			External			Yes			Yes			Low			Retrospective			No
Claude Opus 4.5	2025	0	9	Journal of Imaging Informatics in Medicine	3	1	Europe (training) / USA (external)	3	1	Neurology	0	9	MRI (DWI, ADC, FLAIR)	3	1	Multi-center (training) / Single-center (external)	3	0	250 MRIs (training/internal test) + 50 MRIs (external test)	3	1	Expert-supervised segmentation (training) / Neuroradiologist segmentation (external)	3	1	Deep Learning	0	9	nnU-Net / U-Net (MONAI)	3	1	Segmentation	0	9	Internal (hold-out 80/20) + External (independent dataset)	3	0	Yes	0	9	Yes (80/20)	3	1	Low	0	9	Retrospective	0	9	No
Gpt 5.2	2025	0	9	Journal of Imaging Informatics in Medicine	3	1	Not reported/USA	3	1	Radiology	3	0	MRI (DWI/ADC/FLAIR)	3	1	Mixed	3	0	250 MRI studies (200 train/val, 50 internal hold-out test) + 50 external MRIs	3	1	ISLES: expert-supervised segmentation masks (challenge ground truth); External: manual segmentation by board-certified neuroradiologist on DWI (full MRI available for correlation)	3	1	Deep Learning	0	9	nnU-Net (3D full resolution) / 3D U-Net (MONAI)	3	1	Segmentation	0	9	External (independent dataset)	3	1	Yes	0	9	Yes (80/20 hold-out; nnU-Net 5-fold CV within train/val)	3	1	Low	0	9	Retrospective	0	9	No
Gemini 3 pro preview	2025	0	9	Journal of Imaging Informatics in Medicine	3	1	Europe/USA	3	1	Radiology	3	0	MRI	0	9	Mixed	3	0	300 MRIs	3	1	Expert segmentation / Neuroradiologist	3	1	Deep Learning	0	9	nnU-Net / U-Net	3	1	Segmentation	0	9	Internal (hold-out) / External	3	0	Yes	0	9	Yes (200/50)	3	1	Low	0	9	Retrospective	0	9	No
Sonar Pro	2025	0	9	Journal of Imaging Informatics in Medicine	3	1	Europe/USA	3	1	Neurology	0	9	MRI (DWI)	3	1	Mixed	3	0	250 MRI studies (200 train, 50 internal test); 50 external	3	1	Expert-supervised segmentation masks (internal); Neuroradiologist manual segmentation (external)	3	1	Deep Learning	0	9	nnU-Net	0	9	Segmentation	0	9	Internal (hold-out, CV) / External (independent dataset)	3	0	Yes	0	9	Yes (80/20)	3	1	Low	0	9	Retrospective	0	9	No
Kang D.W. et al
gt	2025			Neuroradiology			Multi-national			Radiology			CT			Single-center			2040 scans			Expert consensus			DL			JLK-ICH			Detection			External			Yes			Yes			Low			Retrospective			Yes
Claude Opus 4.5	2025	0	9	Neuroradiology	0	9	South Korea / USA	3	1	Neurology	3	0	CT	0	9	Multi-center	3	0	1,370 CT scans (pivotal trial) + 670 CT scans (external validation)	3	1	Expert consensus (2 stroke neurologists + third reviewer for disagreements; neuroradiologist for US dataset)	3	1	Deep Learning	0	9	U-Net with Inception module (weighted ensemble)	3	1	Detection / Classification	3	1	External (independent dataset)	3	1	Yes	0	9	Yes	0	9	Low	0	9	Retrospective	0	9	Yes (6 readers)
Gpt 5.2	2025	0	9	Neuroradiology	0	9	Republic of Korea/USA	3	1	Radiology	0	9	CT	0	9	Mixed	3	0	1,370 CT scans (pivotal clinical trial) + 670 CT scans (external U.S. validation); reader study: 400 CT scans read twice (800 reads)	3	0	Pivotal dataset: 2 stroke neurologists independent review; disagreements adjudicated by 3rd stroke neurologist; majority vote ground truth. U.S. dataset: radiology reports; discordant cases adjudicated by neuroradiologist	3	1	Deep Learning	0	9	Weighted ensemble of five 2D U-Net (with Inception module) models	3	0	Classification	3	0	External (independent dataset)	3	1	Yes	0	9	No	3	0	Unclear	3	0	Retrospective	0	9	Yes (6 readers)
Gemini 3 pro preview	2025	0	9	Neuroradiology	0	9	Republic of Korea/USA	3	1	Neuroradiology	3	1	CT	0	9	Mixed	3	0	2,040 scans (1,370 internal + 670 external)	3	1	Expert consensus (neurologists/neuroradiologist)	3	1	Deep Learning	0	9	Ensemble of 2D U-Nets with Inception module	3	0	Detection	0	9	External (independent dataset)	3	1	Yes	0	9	Yes	0	9	Low	0	9	Retrospective	0	9	Yes (6 readers)
Sonar Pro	2025	0	9	Neuroradiology	0	9	Korea/USA	3	1	Neurology	3	0	CT	0	9	Single-center	0	9	1,370 CT scans	3	0	Stroke neurologists majority vote	3	1	Deep Learning	0	9	Weighted ensemble of 5 U-Net-based models	3	0	Detection	0	9	External (independent dataset)	3	1	Yes	0	9	No	3	0	Unclear	3	0	Retrospective	0	9	Yes (6 readers)
Kesari A.et al
gt	2025			Magn Reson Imaging			India			Oncology			MRI			Multi-center			187 patients			Manual segmentation			DL			Swin UNETR			Segmentation			Internal			No			Yes			Low			Retrospective			No
Claude Opus 4.5	2025	0	9	Magnetic Resonance Imaging	3	1	India	0	9	Radiology	3	0	DCE-MRI	3	1	Multi-center	0	9	187 patients	0	9	k-means clustering with manual refinement by neuroradiologist	3	1	Deep Learning	0	9	U-Net / Attention U-Net / Swin UNETR	3	1	Segmentation	0	9	Internal (hold-out)	3	1	No	0	9	Yes	0	9	Low	0	9	Retrospective	0	9	No
Gpt 5.2	2025	0	9	Magnetic Resonance Imaging	3	1	India	0	9	Radiology	3	0	MRI (DCE-MRI quantitative perfusion maps; CBVSlope2)	3	1	Multi-center	0	9	187 patients (90 train / 17 val / 80 test)	3	1	k-means clustering (k=4) on normalized CBVSlope2 map followed by manual editing; GT masks verified by an experienced neuroradiologist (>37 years)	3	1	Deep Learning	0	9	Swin UNETR / U-Net / Attention U-Net	3	1	Segmentation	0	9	Other (hold-out train/val/test; bicentric test incl. Hospital 2)	3	0	Yes	3	0	Yes (90/17/80)	3	1	Moderate	3	0	Retrospective	0	9	No
Gemini 3 pro preview	2025	0	9	Magnetic Resonance Imaging	3	1	India	0	9	Radiology	3	0	MRI	0	9	Multi-center	0	9	187 patients	0	9	k-means clustering with manual refinement	3	1	Deep Learning	0	9	Swin UNETR	3	1	Segmentation	0	9	Internal (hold-out)	3	1	Yes	3	0	Yes (90/17/80)	3	1	Low	0	9	Retrospective	0	9	No
Sonar Pro	2025	0	9	Magnetic Resonance Imaging	3	1	India	0	9	Radiology	3	0	MRI (DCE-MRI)	3	1	Multi-center	0	9	187 patients (90 train, 17 validation, 80 test)	3	1	k-means clustering (k=4) + manual editing by experienced neuroradiologist (37+ years)	3	1	Deep Learning	0	9	Swin UNETR / U-Net / Attention U-Net	3	1	Segmentation	0	9	Internal (hold-out) + External (bicentric, multi-vendor, multi-field-strength)	3	0	Yes	3	0	Yes (90/17/80 split; patient-level)	3	1	Low	0	9	Retrospective	0	9	Yes (1 neuroradiologist for GT verification; clinical validation mentioned)
Ketabi S.et al
gt	2025			Sci Rep			Canada			Oncology			MRI			Single-center			417 patients			Genetic markers			DL			3D ResNet + Longformer (multimodal contrastive learning)			Classification			External			Yes			Yes			Low			Retrospective			No
Claude Opus 4.5	2025	0	9	Scientific Reports	3	1	Canada	0	9	Oncology / Neurology	3	1	MRI (FLAIR)	3	1	Single-center	0	9	341 patients (pretraining); 204 patients (downstream classification); 76 patients (external test)	3	0	Biopsy (genetic marker labels)	3	1	Deep Learning	0	9	3D ResNet / Longformer	3	1	Classification	0	9	Internal (5-fold CV) / External (independent dataset)	3	0	Yes	0	9	Yes (5-fold CV)	3	1	Low	0	9	Retrospective	0	9	No
Gpt 5.2	2025	0	9	Scientific Reports	3	1	Canada	0	9	Oncology	0	1	MRI (FLAIR)	3	1	Single-center	0	9	Dataset 1: 341 patients (pretraining image-report pairs); 204 datapoints used for downstream genetic-marker classification; Dataset 2: 76 MRIs (external evaluation)	3	0	Genetic marker labels from biopsy results; manual tumor segmentation masks used only as explainability reference standard	3	1	Deep Learning	0	9	3D ResNet (MedicalNet/Med3D init) + self-attention (image encoder) / Longformer (Clinical Longformer init) (text encoder) in multimodal contrastive learning; downstream: 3D ResNet + FC layer	3	1	Classification	0	9	Internal (CV) + External (independent dataset)	3	0	Yes	0	9	No	3	0	High	3	0	Retrospective	0	9	No
Gemini 3 pro preview	2025	0	9	Scientific Reports	3	1	Canada	0	9	Radiology	3	0	MRI	0	9	Single-center	0	9	417 patients	0	9	Biopsy	3	1	Deep Learning	0	9	3D ResNet	3	1	Classification	0	9	Temporal (time-separated)	3	0	No	3	0	Yes	0	9	Low	0	9	Retrospective	0	9	No
Sonar Pro	2025	0	9	Scientific Reports	3	1	Canada	0	9	Radiology/Oncology	3	1	MRI (FLAIR)	3	1	Single-center	0	9	341 patients (pretraining) / 204 patients (downstream) / 76 patients (external)	3	0	Biopsy results (genetic marker labels)	3	1	Deep Learning	0	9	3D ResNet with self-attention / Longformer	3	1	Classification	0	9	Internal (5-fold CV) / External (independent dataset)	3	0	Yes	0	9	Yes (5-fold CV for internal; separate temporal/scanner dataset for external)	3	1	Low	0	9	Retrospective	0	9	No
Kong C. et al
gt	2025			BMC Med Imaging			China			Radiation Oncology			MRI			Multi-center			236 patients			Histopathology			DL			3D ResNet-18			Classification			External			Yes			Yes			Low			Retrospective			No
Claude Opus 4.5	2025	0	9	BMC Medical Imaging	3	1	China	0	9	Neuro-oncology	3	1	MRI (T1WI, T2WI, T2-FLAIR, T1-CE)	3	1	Multi-center	0	9	284 patients (236 internal + 48 external)	3	0	Pathology	3	1	Deep Learning	0	9	3D ResNet-18 / 3D DenseNet / 3D VGG / 3D ViT	3	1	Classification	0	9	Internal (hold-out, 5-fold CV) / External (independent dataset)	3	0	Yes	0	9	Yes (8:2)	3	1	Moderate	3	0	Retrospective	0	9	No
Gpt 5.2	2025	0	9	BMC Medical Imaging	3	1	China	0	9	Radiology	3	0	MRI	0	9	Multi-center	0	9	236 patients (internal: 197 train, 39 internal validation) + 48 patients (external validation)	3	1	Pathologically confirmed glioblastoma and solitary brain metastases (WHO 2021 CNS tumor classification referenced)	3	1	Deep Learning	0	9	3D ResNet-18 / 3D DenseNet / 3D VGG / 3D Vision Transformer (3D Vit)	3	1	Classification	0	9	External (independent dataset) + Internal (hold-out, CV)	3	0	Yes	0	9	Yes (8:2 random split; 5-fold CV)	3	1	Moderate	3	0	Retrospective	0	9	No
Gemini 3 pro preview	2025	0	9	BMC Medical Imaging	3	1	China	0	9	Radiology	3	0	MRI	0	9	Multi-center	0	9	284 patients	3	0	Histopathology	3	1	Deep Learning	0	9	3D ResNet-18 / 3D DenseNet / 3D VGG / 3D ViT	3	1	Classification	0	9	External (independent dataset)	3	1	Yes	0	9	Yes (80/20)	3	1	Low	0	9	Retrospective	0	9	No
Sonar Pro	2025	0	9	BMC Medical Imaging	3	1	China	0	9	Oncology	3	1	MRI	0	9	Multi-center	0	9	236 patients (internal) + 48 (external)	3	1	pathologically confirmed	3	1	Deep Learning	0	9	3D ResNet-18 / 3D Vit / 3D DenseNet / 3D VGG	3	1	Classification	0	9	Internal (hold-out, CV) / External (independent dataset)	3	0	Yes	0	9	Yes (80/20)	3	1	Unclear	3	0	Retrospective	0	9	No
Krag CH et al
gt	2025			Eur J Radiol			Denmark			Neurology			MRI			Single-center			989 patients			Radiologist consensus			DL			Commercial DL tool (Apollo v2.12, Cerebriu)			Detection			Internal			No			Yes			Low			Retrospective			No
Claude Opus 4.5	2025	0	9	European Journal of Radiology	3	1	Denmark	0	9	Neurology	0	9	MRI (DWI)	3	1	Single-center	0	9	989 patients	0	9	Neuroradiologist consensus / reader agreement	3	1	Deep Learning	0	9	Not reported	1	9	Detection	0	9	Internal (hold-out)	3	1	No	0	9	Yes	0	9	Low	0	9	Retrospective	0	9	Yes (3 readers)
Gpt 5.2	2025	0	9	European Journal of Radiology	3	1	Denmark	0	9	Radiology	3	0	MRI	0	9	Single-center	0	9	989 patients (analysis cohort)	3	1	Neuroradiologist MRI assessment used as reference diagnosis for deep learning performance; diagnostic uncertainty defined via disagreement/low certainty among radiology resident, neuroradiologist, and original radiology report	3	1	Deep Learning	0	9	Apollo v2.12 (Cerebriu)	3	1	Classification	3	0	External (independent dataset)	3	0	Yes	3	0	No	3	0	Low	0	9	Retrospective	0	9	Yes (radiology resident / neuroradiologist / original report)
Gemini 3 pro preview	2025	0	9	European Journal of Radiology	3	1	Denmark	0	9	Radiology	3	0	MRI	0	9	Single-center	0	9	989 patients	0	9	neuroradiologist	3	0	Deep Learning	0	9	Apollo v 2.12	3	1	Detection	0	9	External (independent dataset)	3	0	Yes	3	0	No	3	0	Low	0	9	Retrospective	0	9	No
Sonar Pro	2025	0	9	European Journal of Radiology	3	1	Denmark	0	9	Neurology	0	9	MRI	0	9	Single-center	0	9	989 patients	0	9	neuroradiologist grading	3	1	Deep Learning	0	9	Apollo v 2.12	3	1	Detection	0	9	External (independent dataset)	3	0	Yes	3	0	No	3	0	Unclear	3	0	Retrospective	0	9	Yes
Kulathilake CD et al
gt	2025			Eur J Radiol			Multi-national			Neurology			CT			Multi-center			250 patients			Expert diagnosis			DL			Expanded ResNet101			Classification			External			Yes			Yes			Low			Retrospective			No
Claude Opus 4.5	2025	0	9	European Journal of Radiology	3	1	Sri Lanka	3	0	Radiology/Neurology	3	1	CT (NCCT)	3	1	Multi-center	0	9	250 patients (8186 CT images)	3	1	Radiologist report/consensus	3	1	Deep Learning	0	9	Expanded ResNet101	0	9	Classification	0	9	Internal (hold-out) / External (independent dataset)	3	0	Yes	0	9	Yes (training/testing/validation split reported)	3	1	Moderate	3	0	Retrospective	0	9	Yes (3 readers)
Gpt 5.2	2025	0	9	European Journal of Radiology	3	1	Sri Lanka	3	0	Radiology	3	0	CT (NCCT)	3	1	Multi-center	0	9	250 patients; 8186 CT images (model development) + 300 CT images (external validation)	3	1	CT reports with definitive radiological interpretations; external validation reference standard: board-certified consultant radiologist (expert I)	3	1	Deep Learning	0	9	Expanded ResNet101 (modified ResNet-101)	3	1	Classification	0	9	Other (internal hold-out + 5-fold CV + external independent dataset)	3	0	Yes	0	9	Yes (6386/900/900; 5-fold CV 80/20)	3	1	High	3	0	Retrospective	0	9	Yes (3 external reviewers)
Gemini 3 pro preview	2025	0	9	European Journal of Radiology	3	1	Sri Lanka/Japan	3	1	Radiology	3	0	CT	0	9	Multi-center	0	9	8186 CT images (250 patients) / External: 300 images (50 patients)	3	0	Radiologist consensus (Board-certified consultant)	3	1	Deep Learning	0	9	Expanded ResNet101	0	9	Classification	0	9	External (independent dataset)	3	1	Yes	0	9	Yes (6386/900/900 images)	3	1	High	3	0	Retrospective	0	9	Yes (3 external reviewers)
Sonar Pro	2025	0	9	European Journal of Radiology	3	1	Sri Lanka	3	0	Radiology	3	0	CT	0	9	Multi-center	0	9	250 patients (8186 CT images)	3	1	CT reports / board-certified radiologist	3	1	Deep Learning	0	9	Expanded ResNet101	0	9	Classification	0	9	Internal (hold-out, CV) / External (independent dataset)	3	0	Yes	0	9	Yes	0	9	Unclear	3	0	Retrospective	0	9	Yes
Li D. et al
gt	2025			Magn Reson Imaging			China			Oncology			MRI			Multi-center			402 patients			IDH Genotype			Hybrid (DL/ML)			DLRN (Nomogram)			Prediction			External			Yes			Yes			Low			Retrospective			No
Claude Opus 4.5	2025	0	9	Magnetic Resonance Imaging	3	1	China	0	9	Neuro-oncology	3	1	MRI (T2WI)	3	1	Multi-center	0	9	402 patients (239 training, 103 internal validation, 60 external validation)	3	1	Molecular pathology (IDH mutation status)	3	1	Hybrid (DL/ML)	0	9	ResNet101 + Radiomics + Logistic Regression	3	1	Classification	3	0	Internal (hold-out) / External (independent dataset)	3	0	Yes	0	9	Yes (7:3 split for Center I; Center II as external)	3	1	Moderate	3	0	Retrospective	0	9	No
Gpt 5.2	2025	0	9	Magnetic Resonance Imaging	3	1	China	0	9	Neurology (Neuro-oncology)	3	1	MRI (T2WI)	3	1	Multi-center	0	9	402 patients (Center I: 342; Center II: 60)	3	1	IDH mutation status determination (method not specified)	3	1	Hybrid (DL/ML)	0	9	ResNet101 (transfer learning feature extraction) + SVM (radiomics/DLR models) + multivariable logistic regression (DLRN nomogram)	3	0	Classification	3	0	External (independent dataset)	3	1	Yes	0	9	Yes (Center I 7:3 train/internal validation; Center II external)	3	1	Unclear	3	0	Retrospective	0	9	No
Gemini 3 pro preview	2025	0	9	Magnetic Resonance Imaging	3	1	China	0	9	Oncology	0	9	MRI	0	9	Multi-center	0	9	402 patients	0	9	Molecular pathology diagnosis	3	1	Hybrid (DL/ML)	0	9	ResNet101 / SVM / Logistic Regression	3	1	Classification	3	0	External (independent dataset)	3	1	Yes	0	9	Yes (70/30)	3	1	Low	0	9	Retrospective	0	9	No
Sonar Pro	2025	0	9	Magnetic Resonance Imaging	3	1	China	0	9	Oncology	0	9	T2WI	3	1	Multi-center	0	9	402 patients	0	9	IDH mutation status determination	3	1	Hybrid (DL/ML)	0	9	ResNet101 / Radiomics / Logistic Regression	3	0	Classification	3	0	Internal (hold-out, CV) / External (independent dataset)	3	0	Yes	0	9	Yes (7:3)	3	1	Unclear	3	0	Retrospective	0	9	No
Li Z. et al
gt	2025			Clin Radiol			China			Radiology			MRI			Multi-center			363 patients			Clinical follow-up			Hybrid (DL/ML)			3D-DenseNet			Prediction			External			Yes			Yes			Low			Retrospective			Yes
Claude Opus 4.5	2025	0	9	Clinical Radiology	3	1	China	0	9	Neurology	3	0	MRI (HR-VWI)	3	1	Multi-center	0	9	363 patients (254 train, 109 validation)	3	1	Clinical follow-up (stroke recurrence within 24 months)	3	1	Deep Learning	3	0	ResNet50 / DenseNet169 / ViT	3	1	Prognosis	3	1	External (independent dataset)	3	1	Yes	0	9	Yes (Centre 1 train, Centre 2 validation)	3	1	Low	0	9	Retrospective	0	9	Yes (1 reader)
Gpt 5.2	2025	0	9	Clinical Radiology	3	1	China	0	9	Neurology/Radiology	3	1	MRI (HR-VWI)	3	1	Multi-center	0	9	363 patients (Centre 1 train n=254; Centre 2 external validation n=109)	3	1	Stroke recurrence within 24-month follow-up (telephone or in-person); recurrent ischaemic stroke or TIA = recurrence	3	1	Hybrid (DL/ML)	0	9	3D-ResNet50 + PCA + LASSO + SMOTE + Naive Bayes / 3D-DenseNet169 + PCA + LASSO + SMOTE + Naive Bayes	3	1	Prognosis	3	1	External (independent dataset)	3	1	Yes	0	9	Yes (centre-based: train centre 1; external validation centre 2)	3	1	Unclear	3	0	Retrospective	0	9	Yes (senior radiologist; time-efficiency comparison on 50 cases)
Gemini 3 pro preview	2025	0	9	Clinical Radiology	3	1	China	0	9	Radiology	0	9	MRI	0	9	Multi-center	0	9	363 patients	0	9	clinical follow-up	3	1	Deep Learning	3	0	ResNet50 / DenseNet169 / ViT	3	1	Prognosis	3	1	External (independent dataset)	3	1	Yes	0	9	Yes (Centre 1 train / Centre 2 test)	3	1	Low	0	9	Retrospective	0	9	Yes (1 reader)
Sonar Pro	2025	0	9	Clinical Radiology	3	1	China	0	9	Neurology	3	0	HR-VWI (MRI)	3	1	Multi-center	0	9	363 patients	0	9	24-month clinical follow-up (recurrent stroke/TIA)	3	1	Deep Learning	3	0	ResNet50 / DenseNet169 / ViT	3	1	Prognosis	3	1	External (independent dataset)	3	1	Yes	0	9	Yes	0	9	Low	0	9	Retrospective	0	9	Yes (1 senior radiologist)
Liang Q. et al
gt	2025			J Transl Med			China			Oncology			MRI			Multi-center			499 patients			Pathology			ML			MLP			Prediction			External			Yes			Yes			Low			Retrospective			No
Claude Opus 4.5	2025	0	9	Journal of Translational Medicine	3	1	China	0	9	Neuro-oncology	3	1	MRI (T2-FLAIR, CE-T1WI) / WSI	3	1	Multi-center	0	9	499 patients (training: 306, testing: 132, external validation: 61)	3	1	Histopathology + genetic testing (2021 WHO CNS5)	3	1	Machine Learning	0	9	Multilayer Perceptron (MLP)	3	1	Classification	3	0	Internal (hold-out) + External (independent dataset)	3	0	Yes	0	9	Yes (7:3 random split for training/testing)	3	1	Low	0	9	Retrospective	0	9	No
Gpt 5.2	2025	0	9	Journal of Translational Medicine	3	1	China	0	9	Oncology	0	9	MRI (T2-FLAIR, CE-T1WI) + WSI (H&E)	3	1	Multi-center	0	9	499 patients (train 306 / test 132 / external 61)	3	1	Postoperative histopathology + genetic testing (PCR/Sanger sequencing; FISH) to classify adult-type diffuse gliomas by 2021 WHO CNS5 (molecular subtypes and WHO grades)	3	1	Machine Learning	0	9	Multilayer Perceptron (MLP)	3	1	Classification	3	0	External (independent dataset)	3	1	Yes	0	9	Yes (7:3 random split for Centers 1–2; Center 3 as external validation)	3	1	Unclear	3	0	Retrospective	0	9	No
Gemini 3 pro preview	2025	0	9	Journal of Translational Medicine	3	1	China	0	9	Radiology/Pathology	3	0	MRI/WSI	3	1	Multi-center	0	9	499 patients	0	9	Histopathology and genetic testing	3	1	Machine Learning	0	9	MLP	0	9	Classification	3	0	External (independent dataset)	3	1	Yes	0	9	Yes	0	9	Low	0	9	Retrospective	0	9	No
Sonar Pro	2025	0	9	Journal of Translational Medicine	3	1	China	0	9	Neurology	3	0	MRI (T2-FLAIR/CE-T1WI)	3	1	Multi-center	0	9	499 patients	0	9	2021 WHO CNS5 genetic testing (Sanger sequencing/FISH)	3	1	Machine Learning	0	9	Multilayer Perceptron (MLP)	3	1	Classification	3	0	External (independent dataset)	3	1	Yes	0	9	Yes (7:3 random)	3	1	Moderate	3	0	Retrospective	0	9	No
Liang X. et al
gt	2025			Eur Radiol			China			Oncology			MRI			Multi-center			1221 patients			Histopathology			DL			Radiomics + ResNet-50 DL features + SVM (DLRN)			Classification			External			Yes			Yes			Low			Retrospective			No
Claude Opus 4.5	2025	0	9	European Radiology	3	1	China	0	9	Neuroradiology	3	0	MRI (T1WI, T2WI, T1CE)	3	1	Multi-center	0	9	1221 patients (1090 PC + 131 EVC)	3	1	Histopathology	0	9	Hybrid (DL/ML)	3	0	ResNet-50 / SVM	3	1	Classification / Prognosis	3	1	Internal (hold-out) / External (independent dataset)	3	0	Yes	0	9	Yes (7:3)	3	1	Low	0	9	Retrospective	0	9	No
Gpt 5.2	2025	0	9	European Radiology	3	1	China	0	9	Radiology (Neuroradiology)	3	0	MRI (T1/T2/T1CE)	3	1	Multi-center	0	9	1090 patients (primary cohort) + 131 patients (external validation cohort); follow-up cohort: 149 ISFT patients	3	1	Histopathology/pathological diagnosis (WHO grading/stratification for ISFT); OS obtained via follow-up telephone calls	3	1	Hybrid (DL/ML)	3	0	ResNet-50 (ImageNet pretrained; 2.5D DL feature extraction) / PyRadiomics / SVM (linear kernel; radiomic signatures) / multivariable linear regression (nomogram) / logistic regression (classification probability)	3	1	Classification	0	9	External (independent dataset)	3	1	Yes	0	9	Yes (PC split 7:3 into training/internal validation; independent external cohort)	3	1	Low	0	9	Retrospective	0	9	No
Gemini 3 pro preview	2025	0	9	European Radiology	3	1	China	0	9	Radiology	3	0	MRI	0	9	Multi-center	0	9	1221 patients	0	9	Histopathology	0	9	Hybrid (DL/ML)	3	0	ResNet-50 / SVM / Logistic Regression	3	1	Classification	0	9	External (independent dataset)	3	1	Yes	0	9	Yes (70/30)	3	1	Low	0	9	Retrospective	0	9	No
Sonar Pro	2025	0	9	European Radiology	3	1	China	0	9	Radiology/Neuroradiology	3	0	MRI (T1, T2, T1CE)	3	1	Multi-center	0	9	1221 patients (1090 PC + 131 EVC); 149 ISFT follow-up	3	1	Histopathology (WHO classification)	3	1	Hybrid (DL/ML)	3	0	ResNet-50 / SVM / Multivariate linear regression	3	1	Classification / Prognosis	3	1	Internal (10-fold CV) / External (independent dataset)	3	0	Yes	0	9	Yes (7:3 split for PC; 10-fold CV)	3	1	Low	0	9	Retrospective	0	9	Yes (2 radiologists)
Liao L. et al
gt	2025			J Neuroradiol			Multi-national			Neuroradiology			MRA			Single-center			402 patients			Radiologist consensus			DL			4 SOTA models			Detection			External			Yes			Yes			Low			Retrospective			Yes
Claude Opus 4.5	2025	0	9	Journal of Neuroradiology	3	1	France/Switzerland	3	1	Neuroradiology	0	9	MRI (3D TOF-MRA)	3	1	Multi-center	3	0	132 patients (in-house) + 270 patients (external) with 206 + 174 aneurysms	3	0	Expert interventional neuroradiologist annotation; consensus revision by two experts	3	1	Deep Learning	0	9	nnDetection / Assis	3	1	Detection	0	9	External (independent dataset)	3	1	Yes	0	9	Yes (5-fold CV)	3	1	Low	0	9	Retrospective	0	9	Yes (5 readers)
Gpt 5.2	2025	0	9	Journal of Neuroradiology	3	1	France/Switzerland	3	1	Radiology	3	1	MRI (3D TOF-MRA)	3	1	Mixed	3	0	132 patients (in-house) + 270 patients (external evaluation)	3	1	In-house: annotated by expert interventional neuroradiologist; External: revised reference standard by 2 interventional neuroradiology experts (blinded independent review of AI-generated annotations; disagreements resolved by consensus)	3	1	Deep Learning	0	9	nnDetection / Assis model	3	1	Detection	0	9	External (independent dataset; 5-fold CV with out-of-fold testing on public dataset)	3	1	Yes	0	9	Yes (5-fold CV; 80% train/20% test per fold, out-of-fold aggregation)	3	1	Moderate	3	0	Retrospective	0	9	Yes (5 physicians)
Gemini 3 pro preview	2025	0	9	Journal of Neuroradiology	3	1	France/Switzerland	3	1	Neuroradiology	0	9	3D TOF-MRA	3	1	Mixed	3	0	402 patients (132 internal, 270 external)	3	1	Consensus of 2 interventional neuroradiologists	3	1	Deep Learning	0	9	nnDetection / Assis model	3	1	Detection	0	9	Internal (hold-out, CV, bootstrap)	3	0	Yes	0	9	Yes (5-fold CV)	3	1	Low	0	9	Retrospective	0	9	Yes (5 readers)
Sonar Pro	2025	0	9	Journal of Neuroradiology	3	1	France	3	0	Neuroradiology	0	9	3D TOF-MRA	3	1	Mixed	3	0	402 patients (132 in-house + 270 external; 380 aneurysms total)	3	1	Expert consensus (blinded review by 2 interventional neuroradiologists; 7.7% disagreement resolved by consensus)	3	1	Deep Learning	0	9	nnDetection / Assis	3	1	Detection	0	9	Internal (5-fold CV on in-house) + External (5-fold CV on public dataset)	3	0	Yes	0	9	Yes (5-fold CV: 80/20 split per fold; explicit fold assignments publicly available)	3	1	Low	0	9	Retrospective	0	9	Yes (5 physicians: 2 non-experts, 2 experts, 1 intermediate; inter-rater agreement assessed)
Lilhore, U. K. et al
gt	2025			Scientific Reports			India			Oncology			MRI			Public			2000 patients			Expert manual labels			DL			AG-MS3D-CNN			Segmentation			External			Yes			Yes			Low			Retrospective			No
Claude Opus 4.5	2025	0	9	Scientific Reports	0	9	Not reported	1	9	Radiology / Oncology	3	1	MRI	0	9	Public multi-source	3	1	2000 subjects (1251 train, 219 validation, 530 test)	3	1	Expert neuroradiologist manual delineation	3	1	Deep Learning	0	9	AG-MS3D-CNN (Multiscale 3D CNN with spatial attention)	3	1	Segmentation / Classification / Prediction	3	1	Internal (hold-out) / External (independent dataset)	3	0	Yes	0	9	Yes (train/validation/test split described)	3	1	Unclear	3	0	Retrospective	0	9	No
Gpt 5.2	2025	0	9	Scientific Reports	0	9	Not reported	1	9	Neurology	3	0	MRI	0	9	Public multi-source	3	1	2000 subjects (BraTS 2021; train n=1251, val n=219, test n=530)	3	1	Manual expert neuroradiologist delineations (ET/TC/WT)	3	1	Deep Learning	0	9	AG-MS3D-CNN (attention-guided multiscale 3D CNN; Monte Carlo dropout; domain adaptation module; multitask branches)	3	1	Segmentation	0	9	External (independent dataset)	3	1	Yes	0	9	Yes (BraTS train/val/test sizes reported; training further split for internal validation)	3	1	Moderate	3	0	Methodology	3	0	Yes (radiologist agreement rate reported)
Gemini 3 pro preview	2025	0	9	Scientific Reports	0	9	Not reported	1	9	Neuro-oncology	3	1	MRI	0	9	Public multi-source	3	1	2000 subjects	0	9	Expert neuroradiologists	3	1	Deep Learning	0	9	AG-MS3D-CNN	3	1	Segmentation	0	9	External (independent dataset)	3	1	Yes	0	9	Yes	0	9	Low	0	9	Not reported	1	9	No
Sonar Pro	2025	0	9	Scientific Reports	0	9	Not reported	1	9	Neurology	3	0	MRI	0	9	Public multi-source	3	1	2000 subjects	0	9	expert neuroradiologists	3	1	Deep Learning	0	9	AG-MS3D-CNN	3	1	Segmentation	0	9	External (independent dataset)	3	1	Yes	0	9	No	3	0	Unclear	3	0	Methodology	3	0	No
Lin, X.et al
gt	2025			BMC Med. Inform. Decis. Mak.			China			Radiology			CT			Multi-center			1347 scans			Expert manual annotation			DL			Attention-based ResUNet			Segmentation			Internal			No			Yes			Low			Retrospective			No
Claude Opus 4.5	2025	0	9	BMC Medical Informatics and Decision Making	3	1	China	0	9	Neurology	3	0	CT	0	9	Multi-center	0	9	1,347 patients	3	1	Neuroradiologist consensus (2 readers, senior adjudication)	3	1	Deep Learning	0	9	Attention-Based Residual U-Net	3	1	Segmentation	0	9	Internal (10-fold CV, hold-out 80/20)	3	1	No	0	9	Yes (80/20, 10-fold CV)	3	1	Unclear	3	0	Retrospective	0	9	No
Gpt 5.2	2025	0	9	BMC Medical Informatics and Decision Making	3	1	China	0	9	Radiology	0	9	CT	0	9	Multi-center	0	9	1,347 patient CT scans	3	1	Manual pixel-wise segmentation by two board-certified neuroradiologists (≥8 years), disagreements resolved by consensus and (if needed) adjudication by senior neuroradiologist (>15 years)	3	1	Deep Learning	0	9	Attention-Based Residual U-Net (ResUNet)	3	1	Segmentation	0	9	Internal (hold-out, CV): 80/20 train-test split; 10-fold CV within training set	3	1	No	0	9	Yes (80/20; 10-fold CV)	3	1	Unclear	3	0	Retrospective	0	9	No
Gemini 3 pro preview	2025	0	9	BMC Medical Informatics and Decision Making	3	1	China	0	9	Radiology	0	9	CT	0	9	Multi-center	0	9	1,347 patient CT scans	3	1	Radiologist consensus	3	1	Deep Learning	0	9	Attention-Based Residual U-Net	3	1	Segmentation	0	9	Internal (hold-out)	3	1	No	0	9	Yes (80/20)	3	1	Low	0	9	Retrospective	0	9	No
Sonar Pro	2025	0	9	BMC Medical Informatics and Decision Making	3	1	China	0	9	Neurology	3	0	CT	0	9	Multi-center	0	9	1,347 patient CT scans	3	1	two neuroradiologists consensus (senior adjudication)	3	1	Deep Learning	0	9	Attention-Based Residual U-Net (ResUNet)	3	1	Segmentation	0	9	Internal (hold-out, CV, bootstrap)	3	1	No	0	9	Yes (80/20, 10-fold CV)	3	1	Unclear	3	0	Retrospective	0	9	No
Liu J. et al
gt	2025			Int J Surg			Multi-national			Oncology			MRI			Single-center			582 patients			Histopathology			Hybrid (DL/ML)			ResNet (Seg) + ML			Prediction			External			Yes			Yes			Low			Retrospective			No
Claude Opus 4.5	2025	0	9	International Journal of Surgery	3	1	China/USA	3	1	Oncology / Neurology	3	1	MRI (CE-T1WI)	3	1	Multi-center	3	0	582 patients (301 training, 128 internal validation, 153 external validation)	3	1	Histopathology with IDH wild-type confirmed by molecular/genetic testing	3	1	Hybrid (DL/ML)	0	9	ResNet-based segmentation + StepCox[backward] + RSF	3	1	Prognosis	3	1	Internal (hold-out) / External (independent dataset)	3	0	Yes	0	9	Yes (301/128/153)	3	1	Low	0	9	Retrospective	0	9	No
Gpt 5.2	2025	0	9	International Journal of Surgery	3	1	China/USA	3	1	Oncology	0	9	MRI (CE-T1WI)	3	1	Mixed	3	0	582 patients (301 train, 128 internal val, 153 external val)	3	1	Histopathologically confirmed GBM; IDH-wildtype status confirmed by molecular/genetic testing; OS from initial diagnosis to death	3	1	Hybrid (DL/ML)	0	9	ResNet-like + attention + VAE (segmentation) / StepCox[backward] + RSF (prognostic model)	3	1	Prognosis	3	1	External (independent dataset)	3	1	Yes	0	9	Yes (301/128/153; institution I train, institution II internal val, TCIA external val)	3	1	Moderate	3	0	Retrospective	0	9	No
Gemini 3 pro preview	2025	0	9	International Journal of Surgery	3	1	China/USA	3	1	Oncology	0	9	MRI	0	9	Multi-center	3	0	582 patients	0	9	Clinical follow-up	3	0	Hybrid (DL/ML)	0	9	ResNet / StepCox + RSF	3	1	Prognosis	3	1	External (independent dataset)	3	1	Yes	0	9	Yes (by institution)	3	1	Low	0	9	Retrospective	0	9	No
Sonar Pro	2025	0	9	International Journal of Surgery	3	1	China	3	0	Oncology/Neuroradiology	3	1	MRI (CE-T1WI)	3	1	Multi-center	3	0	582 patients (301 training, 128 internal validation, 153 external validation)	3	1	Histopathological confirmation; Overall survival (OS) defined as time from initial diagnosis to death from any cause	3	1	Hybrid (DL/ML)	0	9	ResNet-based segmentation + StepCox[backward] + RSF	3	1	Prognosis	3	1	Internal (10-fold CV) / External (independent dataset)	3	0	Yes	0	9	Yes (301 training / 128 internal / 153 external from TCIA)	3	1	Low	0	9	Retrospective	0	9	No
Liu J. et al
gt	2024			J Magn Reson Im			China			Oncology			MRI			Multi-center			379 patients			Survival (OS/PFS)			ML			Radiomics (LASSO)			Prediction			External			Yes			Yes			Low			Retrospective			No
Claude Opus 4.5	2025	0	9	J. Magn. Reson. Imaging	3	1	China	0	9	Oncology / Radiology	3	1	MRI (FLAIR, CE-T1WI, DWI/ADC)	3	1	Multi-center	0	9	273 patients (training N=169, internal validation N=72, external validation N=32)	3	0	Histopathology	3	0	Machine Learning	0	9	LASSO Cox regression + Cox proportional hazards	3	1	Prognosis	3	1	Internal (hold-out 7:3) / External (independent dataset)	3	0	Yes	0	9	Yes (7:3 random split)	3	1	Unclear	3	0	Retrospective and prospective	3	0	No
Gpt 5.2	2025	0	9	Journal of Magnetic Resonance Imaging	3	1	China	0	9	Radiology	3	0	MRI (FLAIR, CE-T1WI, DWI/ADC)	3	1	Multi-center	0	9	241 patients (train+internal val) + 32 patients (external val)	3	0	Histopathology (stereotactic biopsy or surgery) confirming primary large B-cell lymphoma	3	0	Machine Learning	0	9	Radiomics + LASSO Cox regression + Cox proportional hazards (stepwise regression); clinical+radiomics Cox model	3	1	Prognosis	3	1	External (independent dataset)	3	1	Yes	0	9	Yes (random 7:3 train/internal; separate external cohort)	3	1	Moderate	3	0	Retro & Prospective	3	0	No
Gemini 3 pro preview	2025	0	9	Journal of Magnetic Resonance Imaging	3	1	China	0	9	Radiology	3	0	MRI	0	9	Multi-center	0	9	273 patients	3	0	Clinical follow-up	3	1	Machine Learning	0	9	LASSO Cox regression	3	1	Prognosis	3	1	External (independent dataset)	3	1	Yes	0	9	Yes (70/30)	3	1	Low	0	9	Retro & Prospective	3	0	No
Sonar Pro	2025	0	9	J.MAGN. RESON.IMAGING	3	1	China	0	9	Oncology	0	9	MRI (CE-T1WI/FLAIR/ADC)	3	1	Multi-center	0	9	273 patients	3	0	histopathology	3	0	Machine Learning	0	9	LASSO Cox + stepwise Cox	3	1	Prognosis	3	1	Internal (hold-out) / External (independent dataset)	3	0	Yes	0	9	Yes (7:3 random)	3	1	Unclear	3	0	Retro & Prospective	3	0	No
Liu J. et al
gt	2025			IEEE T Bio Eng			USA			Pediatrics			CT			Multi-center			2014 scans			Longitudinal CT follow-up images			DL			Siamese cyclic GAN			Synthesis			Internal			No			Yes			Low			Retrospective			Yes
Claude Opus 4.5	2025	0	9	IEEE Transactions on Biomedical Engineering	3	1	USA	0	9	Radiology	3	0	CT	0	9	Multi-center	0	9	2,014 subjects (cross-sectional training); 51 subjects (longitudinal test)	3	1	Not reported	1	9	Deep Learning	0	9	GAN (Siamese cyclic encoder-decoder)	3	1	Prediction	3	0	External (independent dataset)	3	0	Yes	3	0	Yes (90/10 split)	3	1	Low	0	9	Retrospective	0	9	Yes (2 readers)
Gpt 5.2	2025	0	9	IEEE Transactions on Biomedical Engineering	3	1	USA	0	9	Radiology	3	0	CT	0	9	Multi-center	0	9	2,014 subjects (cross-sectional train/val) + 51 subjects (independent longitudinal test)	3	1	Second CT in each longitudinal pair used as target for predicted image at Age₂ (comparison via SSIM/PSNR; plus thresholded cranial segmentations for surface distance and volume difference)	3	1	Deep Learning	0	9	GAN (Wasserstein GAN) with Siamese cyclic encoder-decoder generator; identity preservation via triplet identity loss; reconstruction loss	3	1	Prediction	3	0	External (independent longitudinal dataset)	3	0	Yes	3	0	Yes (90/10 train/validation on cross-sectional dataset)	3	1	Unclear	3	0	Retrospective	0	9	Yes (2 observers: radiologist + PhD fellow)
Gemini 3 pro preview	2025	0	9	IEEE Trans. Biomed. Eng.	3	1	USA	0	9	Radiology	3	0	CT	0	9	Multi-center	0	9	2065 subjects (2014 cross-sectional, 51 longitudinal)	3	0	Longitudinal follow-up scan	3	1	Deep Learning	0	9	Siamese cyclic GAN	3	1	Prediction	3	0	Internal (independent dataset)	3	1	No	0	9	Yes	0	9	Low	0	9	Retrospective	0	9	No
Sonar Pro	2025	0	9	IEEE Transactions on Biomedical Engineering	3	1	USA	0	9	Radiology	3	0	CT	0	9	Multi-center	0	9	2014 subjects (train) + 51 subjects (test)	3	0	Not reported	1	9	Deep Learning	0	9	Siamese cyclic GAN (En_Img / En_Dem / De / D)	3	1	Reconstruction	3	1	External (independent dataset)	3	0	Yes	3	0	Yes (90/10%)	3	1	Unclear	3	0	Retrospective	0	9	Yes (2 observers)
Lv, C. et al.
gt	2025			Medical Physics			China			Oncology / Radiology			MRI			Multi-center			484 patients			Manual expert segmentation			DL			SAM-RCCF (RefineNet + SAM)			Segmentation			Internal			No			Yes			Low			Retrospective			No
Claude Opus 4.5	2025	0	9	Med Phys	3	1	China	0	9	Radiology / Oncology	0	9	MRI (T1CE)	3	1	Multi-center	0	9	484 patients (9680 slices); BraTS2023: 2040 cases	3	1	Brain specialists with over 3 years of experience	3	0	Deep Learning	0	9	SAM-RCCF (SAM + RefineNet + CCF + Swin Transformer)	3	1	Segmentation	0	9	Internal (5-fold CV)	3	1	No	0	9	Yes (5-fold CV; 80/20 train/test per tumor type)	3	1	Unclear	3	0	Retrospective	0	9	No
Gpt 5.2	2025	0	9	Medical Physics	0	9	China	0	9	Neurology/Neurosurgery	3	0	MRI (T1CE)	3	1	Mixed	3	1	484 cases (9680 slices; train/test by cases per tumor type) / BraTS2023: 2040 cases (T1CE only)	3	1	Tumor segmentation masks verified by brain specialists (>3 years experience)	3	1	Deep Learning	0	9	SAM-RCCF (SAM with ViT-H backbone + RefineNet (ResNet blocks) + CCF module + Trans (Transformer) module)	3	1	Segmentation	0	9	Other (hold-out train/test + 5-fold cross-validation; additional BraTS2023 experiments)	3	0	Yes	3	0	Yes (case-level train/test numbers given; 5-fold CV described)	3	1	Moderate	3	0	Not reported	1	9	No
Gemini 3 pro preview	2025	0	9	Med Phys.	3	1	China	0	9	Radiology	3	1	MRI	0	9	Mixed	3	1	484 cases (private); 2040 cases (public)	3	1	Brain specialists verification	3	1	Deep Learning	0	9	SAM-RCCF	3	1	Segmentation	0	9	Internal (5-fold CV)	3	1	No	0	9	Yes (patient-level)	3	1	Low	0	9	Retrospective	0	9	No
Sonar Pro	2025	0	9	Med Phys	3	1	China	0	9	Oncology	3	1	MRI (T1CE)	3	1	Multi-center	0	9	484 cases (9680 slices)	3	1	brain specialists (>3 years experience)	3	0	Deep Learning	0	9	SAM-RCCF (RefineNet + CCF)	3	1	Segmentation	0	9	Internal (hold-out, CV, bootstrap)	3	1	Yes	3	0	Yes (5-fold CV)	3	1	Unclear	3	0	Not reported	1	9	No
Ma Z. et al
gt	2025			Eur J Surg Oncol			China			Oncology			MRI			Multi-center			473 patients			Histopathology			ML			Random Forest (Radiomics)			Classification			External			Yes			Yes			Low			Retrospective			No
Claude Opus 4.5	2025	0	9	European Journal of Surgical Oncology	3	1	China	0	9	Neuro-oncology	3	1	MRI (T1WI, T2WI, FLAIR, T1c, DWI/ADC)	3	1	Multi-center	0	9	473 patients (364 Dataset 1 + 109 Dataset 2)	3	1	Histopathology	0	9	Machine Learning	0	9	Random Forest	3	1	Classification	0	9	Internal (hold-out) / External (independent dataset)	3	0	Yes	0	9	Yes (3:2 split)	3	1	Low	0	9	Retrospective	0	9	No
Gpt 5.2	2025	0	9	European Journal of Surgical Oncology	3	1	China	0	9	Neurology	3	0	MRI (T1WI/T1c/T2WI/FLAIR/DWI-ADC)	3	1	Multi-center	0	9	364 patients (Dataset 1 train+internal val) + 109 patients (Dataset 2 external val)	3	1	Pathology (pathologically verified HGG/BM/PCNSL after craniotomy for tumor excision)	3	1	Machine Learning	0	9	Radiomics + Random Forest (three-class RF; CART; 500 trees, mtry=2)	3	1	Classification	0	9	External (independent dataset)	3	1	Yes	0	9	Yes (random 3:2 split: train n=222 / internal val n=142; external n=109; 10-fold repeated CV in training for optimization)	3	1	Moderate	3	0	Retrospective	0	9	No
Gemini 3 pro preview	2025	0	9	European Journal of Surgical Oncology	3	1	China	0	9	Neurosurgery	3	0	MRI	0	9	Multi-center	0	9	473 patients	0	9	Histopathology	3	1	Machine Learning	0	9	Random Forest	3	1	Classification	0	9	External (independent dataset)	3	1	Yes	0	9	Yes (3:2 internal)	3	1	Low	0	9	Retrospective	0	9	No
Sonar Pro	2025	0	9	European Journal of Surgical Oncology	3	1	China	0	9	Oncology	0	9	MRI/DWI	3	1	Multi-center	0	9	473 patients	0	9	pathologically verified	3	1	Machine Learning	0	9	Random Forest	3	1	Classification	0	9	Internal (hold-out, CV) / External (independent dataset)	3	0	Yes	0	9	Yes (3:2 ratio)	3	1	Moderate	3	0	Retrospective	0	9	No
Mahootiha M. et al
gt	2025			Neuro-Oncology			USA			Oncology			MRI			Multi-center			396 patients			Clinically and radiologically confirmed recurrence			DL			Multimodal DL			Prediction			External			Yes			Yes			Low			Retrospective			No
Claude Opus 4.5	2025	0	9	Neuro-Oncology	0	9	USA	0	9	Neuro-Oncology	3	1	MRI (T2-weighted)	3	1	Multi-center	0	9	396 patients	0	9	Radiographic/clinical recurrence, death	3	1	Deep Learning	0	9	nnU-Net (feature extractor) / 3-layer fully connected neural network (logistic hazard)	3	1	Prediction (EFS)	3	1	Internal (hold-out, 3-fold CV)	3	0	No	3	0	Yes (70/30 stratified split, 3-fold CV)	3	1	Low	0	9	Retrospective	0	9	No
Gpt 5.2	2025	0	9	Neuro-Oncology	0	9	USA	0	9	Oncology	0	9	MRI (T2-weighted)	3	1	Mixed	3	1	396 patients (train+test)	3	1	Recurrence event and/or death (radiographic and/or clinical impression abstracted from radiology report or neuro-oncology note; pathologic confirmation optional); EFS defined as earliest recurrence event and/or death	3	1	Deep Learning	0	9	Pretrained 3D UNet-based segmentation model (nnU-Net) feature extractor (encoder latent features, 4096) + 3-layer fully connected neural network logistic hazard survival model	3	0	Prognosis	3	1	Internal (hold-out, CV)	3	0	No	3	0	Yes (70/30 split; 3-fold CV on development set)	3	1	Unclear	3	0	Retrospective	0	9	No
Gemini 3 pro preview	2025	0	9	Neuro-Oncology	0	9	USA	0	9	Oncology	0	9	MRI	0	9	Multi-center	0	9	396 patients	0	9	Clinical follow-up	3	1	Deep Learning	0	9	nnU-Net (segmentation/feature extractor) + 3-layer fully connected neural network	3	1	Prognosis	3	1	Internal (hold-out, CV)	3	0	No	3	0	Yes (70/30)	3	1	Low	0	9	Retrospective	0	9	No
Sonar Pro	2025	0	9	Neuro-Oncology	0	9	USA	0	9	Oncology	0	9	MRI (T2-weighted)	3	1	Multi-center	0	9	396 patients	0	9	radiographic/clinical impression of recurrence or death	3	1	Deep Learning	0	9	3-layer fully connected neural network (logistic hazard) / nnU-Net (pretrained feature extractor)	3	0	Prognosis	3	1	Internal (hold-out, CV)	3	0	No	3	0	Yes (70/30 stratified)	3	1	Unclear	3	0	Retrospective	0	9	No
Nada A. et.al
gt	2025			Neuroradiology J			Multi-national			Radiology			CT			Single-center			5600 scans			Expert radiologist interpretation			DL			FDA-approved model			Detection			External			Yes			Yes			Low			Prospective			Yes
Claude Opus 4.5	2025	0	9	The Neuroradiology Journal	3	1	USA	0	9	Neuroradiology	3	1	CT	0	9	Single-center	0	9	5600 NCCT scans	3	1	Neuroradiologist consensus (4 readers, ≥5 years experience)	3	1	Deep Learning	0	9	CNN (Aidoc, FDA-approved)	3	1	Detection / Classification	3	1	External (independent dataset)	3	1	Yes	0	9	No	3	0	Low	0	9	Prospective	0	9	Yes (4 neuroradiologists)
Gpt 5.2	Not reported	1	9	The Neuroradiology Journal	3	1	USA	0	9	Radiology (Neuroradiology)	3	1	CT (non-contrast head CT)	3	1	Single-center	0	9	5600 head NCCT scans	3	1	Radiologist interpretation: independent review by four neuroradiologists; discrepancies further reviewed by most senior neuroradiologist (served as ground truth)	3	1	Deep Learning	0	9	CNN (Aidoc, FDA-approved)	3	1	Detection	0	9	External (independent dataset)	3	1	Yes	0	9	No	3	0	Low	0	9	Prospective	0	9	Yes (4 neuroradiologists)
Gemini 3 pro preview	2025	0	9	The Neuroradiology Journal	3	1	USA	0	9	Radiology	0	9	CT	0	9	Single-center	0	9	5600 NCCT scans	3	1	Radiologist consensus	3	1	Deep Learning	0	9	Aidoc (Commercial CNN)	3	1	Detection	0	9	External (independent dataset)	3	1	Yes	0	9	No	3	0	Low	0	9	Prospective	0	9	No
Sonar Pro	Not reported	1	9	The Neuroradiology Journal	3	1	USA	0	9	Neuroradiology	3	1	NCCT	3	1	Single-center	0	9	5600 scans	0	9	4 neuroradiologists consensus	3	1	Deep Learning	0	9	Aidoc (CNN)	3	1	Detection	0	9	External (independent dataset)	3	1	Yes	0	9	No	3	0	High	3	0	Prospective	0	9	Yes (4 neuroradiologists)
Nalentzi K. et al
gt	2025			J Med Imag Rad Sci			Greece			Oncology			MRI			Public			1652 patients			Dataset labels			DL			ViT / BEIT / SAM			Classification			Internal			No			Yes			Unclear			Retrospective			No
Claude Opus 4.5	2025	0	9	Journal of Medical Imaging and Radiation Sciences	3	1	Not reported	1	0	Neuro-oncology	3	1	MRI (T1-weighted with contrast)	3	1	Public single source	3	1	1652 images (1132 train, 520 test)	3	1	Not reported	1	9	Deep Learning	0	9	ViT / BEiT + MLP	3	1	Classification	0	9	Internal (5-fold CV) + hold-out test set	3	1	No	0	9	Yes (1132 train / 520 test)	3	1	Unclear	3	0	Retrospective	0	9	No
Gpt 5.2	2025	0	9	Journal of Medical Imaging and Radiation Sciences	3	1	Not reported	1	0	Oncology	0	9	MRI	0	9	Public single source	3	1	1652 MRI images (train: 1132; test: 520)	3	1	Not reported	1	9	Hybrid (DL/ML)	3	0	Segment Anything Model (SAM) (segmentation) + ViT-base-patch16-224 / BEiT-base-patch16-224 + MLP (1 hidden layer, 100 units)	3	1	Classification	0	9	Internal (hold-out, CV)	3	1	No	0	9	Yes (predefined train/test; 5-fold CV on training)	3	1	Unclear	3	0	Retrospective	0	9	No
Gemini 3 pro preview	2025	0	9	Journal of Medical Imaging and Radiation Sciences	3	1	Not reported	1	0	Radiology	3	0	MRI	0	9	Public single source	3	1	1652 images	0	9	Not reported	1	9	Deep Learning	0	9	ViT / BEiT	3	1	Classification	0	9	Internal (hold-out)	3	1	No	0	9	Yes	0	9	Low	0	9	Retrospective	0	9	No
Sonar Pro	2025	0	9	Journal of Medical Imaging and Radiation Sciences	3	1	Not reported	1	0	Neurology	3	0	MRI	0	9	Public single source	3	1	1652 images (train+test)	3	1	Not reported	1	9	Hybrid (DL/ML)	3	0	ViT-base-patch16-224 / BEiT-base-patch16-224 + MLP	3	1	Classification	0	9	Internal (hold-out, CV)	3	1	No	0	9	Yes (pre-defined train/test)	3	1	Unclear	3	0	Retrospective	0	9	No
Patel B.K. et al
gt	2025			World Neurosurg			USA			Oncology			MRI			Single-center			100 patients			Surgical records (GTR/EOR)			ML			XGBoost, ANN, RF			Prediction			Internal			No			Yes			Low			Retrospective			No
Claude Opus 4.5	2025	0	9	World Neurosurg	0	9	USA	0	9	Neurosurgery	3	0	MRI	0	9	Single-center	0	9	100 patients	0	9	Postoperative MRI volumetric assessment	3	1	Machine Learning	0	9	XGBoost / GLM / Random Forest / ANN	3	1	Prediction	0	9	Internal (10-fold CV) / External (hold-out 25%)	3	0	No	0	9	Yes (75/25)	3	1	Moderate	3	0	Retrospective	0	9	No
Gpt 5.2	2025	0	9	World Neurosurgery	3	1	USA	0	9	Neurosurgery	3	0	MRI	0	9	Single-center	0	9	100 patients	0	9	Histologically confirmed nonfunctioning pituitary adenoma for inclusion; EOR/GTR labels based on pre-/postoperative contrast-enhanced MRI manual volumetric segmentation by 2 neurosurgeons (3rd reviewer for discrepancies); postoperative MRI at 3 months	3	1	Machine Learning	0	9	XGBoost	3	1	Classification / Prediction	3	0	Internal (hold-out, CV)	3	1	No	0	9	Yes (75/25 hold-out; 10-fold CV ×3 in training)	3	1	Low	0	9	Retrospective	0	9	No
Gemini 3 pro preview	2025	0	9	World Neurosurgery	3	1	USA	0	9	Neurosurgery	3	0	MRI	0	9	Single-center	0	9	100 patients	0	9	Manual segmentation by neurosurgeons	3	0	Machine Learning	0	9	XGBoost / GLM / Random Forest / ANN	3	1	Prediction	0	9	Internal (hold-out)	3	1	No	0	9	Yes (75/25)	3	1	Low	0	9	Retrospective	0	9	No
Sonar Pro	2025	0	9	World Neurosurg.	0	9	USA	0	9	Neurosurgery	3	0	MRI	0	9	Single-center	0	9	100 patients	0	9	histologically confirmed nonfunctioning pituitary adenoma	3	0	Machine Learning	0	9	XGBoost	3	1	Prediction	0	9	Internal (hold-out, CV)	3	1	No	0	9	Yes (75/25)	3	1	Unclear	3	0	Retrospective	0	9	No
Pelcat A. et al
gt	2025			Diagn Interv Imaging			France			Neurology			MRI			Single-center			939 patients			True T2* images			DL			Generative (GAN)			Synthesis			Internal			No			Yes			Low			Retrospective			Yes
Claude Opus 4.5	2025	0	9	Diagnostic and Interventional Imaging	3	1	France	0	9	Neurology / Radiology	3	1	MRI (DW, T2*)	3	1	Single-center	0	9	1491 MRI sets from 939 patients	3	1	True T2*-weighted images (radiologist consensus)	3	1	Deep Learning	0	9	Ea-GAN (Edge-aware GAN with U-Net generator)	3	1	Classification / Image synthesis	3	1	Internal (hold-out: 60/20/20 train/val/test)	3	1	No	0	9	Yes (60/20/20)	3	1	Low	0	9	Retrospective	0	9	Yes (2 readers)
Gpt 5.2	2025	0	9	Diagnostic and Interventional Imaging	3	1	France	0	9	Radiology	3	0	MRI (DWI → T2*)	3	1	Single-center	0	9	1491 MRI datasets from 939 patients (train 895/val 296/test 300 datasets)	3	1	True T2*-weighted images used as standard of reference; hemorrhage categories graded by 2 radiologists with consensus resolution	3	1	Deep Learning	0	9	Edge-aware GAN (Ea-GAN) with U-Net generator	3	1	Other (image synthesis/substitution; hemorrhage detection via reader grading)	3	1	Internal (hold-out, CV, bootstrap)	3	1	No	0	9	Yes (60/20/20; stratified by stroke type)	3	1	Unclear	3	0	Retrospective	0	9	Yes (2 readers)
Gemini 3 pro preview	2025	0	9	Diagnostic and Interventional Imaging	3	1	France	0	9	Radiology	3	0	MRI	0	9	Single-center	0	9	1491 MRI sets (939 patients)	3	1	True T2*-weighted images (consensus reading)	3	1	Deep Learning	0	9	Ea-GAN	3	1	Reconstruction	3	1	Internal (hold-out)	3	1	No	0	9	Yes (60/20/20)	3	1	Low	0	9	Retrospective	0	9	Yes
Sonar Pro	2025	0	9	Diagnostic and Interventional Imaging	3	1	France	0	9	Neuroradiology	3	1	MRI	0	9	Single-center	0	9	1491 MRI sets (939 patients)	3	1	Radiologist consensus (2 readers, consensus reading)	3	0	Deep Learning	0	9	Ea-GAN (U-net generator)	3	1	Reconstruction	3	1	Internal (hold-out)	3	1	No	0	9	Yes (60/20/20)	3	1	Moderate	3	0	Retrospective	0	9	Yes (2 readers)
Pettersson S.D. et al
gt	2025			Neurosurgery			Multi-national			Neuroradiology			CTA			Multi-center			2194 scans			Expert labeling			DL			Screening Platform			Detection			External			Yes			Yes			Low			Retrospective			Yes
Claude Opus 4.5	2025	0	9	Neurosurgery	0	9	USA/Poland	3	1	Neurosurgery	3	0	CTA	0	9	Multi-center	0	9	2194 CTA scans (1587 training, 304 internal validation, 303 external validation)	3	1	DSA-verified and radiologist annotation	3	1	Deep Learning	0	9	Modified U-Net with attention gates (30 convolutional layers)	3	1	Detection / Segmentation	3	1	Internal (hold-out, prospective) / External (independent dataset)	3	0	Yes	0	9	Yes (80/20)	3	1	Low	0	9	Retro & Prospective	3	0	Yes (radiologists)
Gpt 5.2	2025	0	9	Neurosurgery	0	9	USA/Poland	3	1	Neurosurgery	3	0	CTA	0	9	Multi-center	0	9	2194 CTA scans total (1587 train; 304 internal prospective validation; 303 external validation)	3	1	Radiologist scan annotation; DSA present for subset (external validation CTAs DSA-verified; training/internal validation not all had DSA within 6 months)	3	1	Deep Learning	0	9	Custom asymmetric 3D U-Net variant with attention gates (30 convolutional layers)	3	0	Segmentation	3	1	External (independent dataset) + Internal (prospective hold-out)	3	0	Yes	0	9	Yes (80/20 split within training cohort; separate internal prospective cohort; separate external cohort)	3	1	Unclear	3	0	Retro & Prospective	3	0	Yes
Gemini 3 pro preview	2025	0	9	Neurosurgery	0	9	USA/Poland	3	1	Neurosurgery	3	0	CTA	0	9	Multi-center	0	9	2194 scans	0	9	DSA / Radiologist annotation	3	1	Deep Learning	0	9	Modified U-Net with attention gates	3	1	Detection	0	9	External (independent dataset)	3	1	Yes	0	9	Yes (80/20)	3	1	Low	0	9	Retro & Prospective	3	0	Yes
Sonar Pro	2025	0	9	Neurosurgery	0	9	USA/Poland	3	1	Neurosurgery	3	0	CTA	0	9	Multi-center	0	9	2194 CTA scans	3	1	DSA (digital subtraction angiography)	3	0	Deep Learning	0	9	custom asymmetric 3D U-Net (30 convolutional layers with attention gates)	3	0	Detection/Segmentation	3	1	External (independent dataset)/Temporal (time-separated)	3	0	Yes	0	9	Yes	0	9	Low	0	9	Retro & Prospective	3	0	Yes
Rastogi D. et al
gt	2025			Scientific Reports			Multi-national			Oncology / Radiology			MRI			Public			369 patients			Expert segmentations			DL			2D Volumetric CNN & 3D Replicator NN			Multi-task (Segmentation+Prediction)			Internal			No			Yes			Low			Retrospective			No
Claude Opus 4.5	2025	0	9	Scientific Reports	0	9	Not reported	1	0	Neurology/Oncology	3	1	MRI (T1, T1C, T2, FLAIR)	3	1	Public single source	3	1	150 MR images (from 368 in BRATS2020)	3	0	Manually-segmented masks	3	1	Deep Learning	0	9	3D Replicator Neural Network / 2D Volumetric Convolutional Network	3	1	Segmentation / Prediction	3	1	Internal (hold-out)	3	1	No	0	9	Yes (75/13/12)	3	1	Unclear	3	0	Retrospective	0	9	No
Gpt 5.2	2025	0	9	Scientific Reports	0	9	Not reported	1	0	Neurology	3	0	MRI (T1/T1ce/T2/FLAIR)	3	1	Public multi-source	3	1	368 MRI scans in BraTS2020; 150 MR images used (split 75%/13%/12%)	3	0	BraTS2020 provided manual segmentation masks (ground truth labels)	3	1	Deep Learning	0	9	2D Volumetric Convolutional Network (2D V-Net, “majority rule”) / 3D Replicator Neural Network	3	1	Other (tumor segmentation + survival prediction)	3	1	Internal (hold-out)	3	1	No	0	9	Yes (75%/13%/12%)	3	1	Unclear	3	0	Methodology	3	0	No
Gemini 3 pro preview	2025	0	9	Scientific Reports	0	9	India/Italy/Lebanon/Norway/USA/Republic of Korea	3	1	Radiology	3	1	MRI	0	9	Public single source	3	1	150 MRI scans	3	0	Not reported	1	9	Deep Learning	0	9	2D Volumetric Convolutional Network / 3D Replicator Neural Network	3	1	Segmentation / Prediction	3	1	Internal (hold-out)	3	1	No	0	9	Yes (75/13/12)	3	1	Moderate	3	0	Retrospective	0	9	No
Sonar Pro	2025	0	9	Scientific Reports	0	9	Not reported	1	0	Neurology	3	0	MRI	0	9	Public single source	3	1	150 MR images (train+test+val)	3	0	Not reported	1	9	Deep Learning	0	9	3D replicator neural network / 2D volumetric convolutional network	3	1	Segmentation / Prediction	3	1	Internal (hold-out)	3	1	No	0	9	Yes (75/13/12)	3	1	Unclear	3	0	Methodology	3	0	Yes (clinical specialists)
Roh Y. H. et al
gt	2025			Sci Rep			S. Korea			Neurology			MRI			Multi-center			918 patients			Hemorrhagic transform			ML			LASSO + Random Forest			Prediction			External			Yes			Yes			Low			Retrospective			Yes
Claude Opus 4.5	2025	0	9	Scientific Reports	3	1	Republic of Korea	3	1	Neurology	0	9	MRI (DWI, FLAIR, GRE, DSC-PWI)	3	1	Multi-center	0	9	918 patients (700 training + 78 internal validation + 48 external validation)	3	1	Follow-up MRI (GRE/SWI) within 1–3 days	3	0	Machine Learning	0	9	LASSO + Random Forest + Logistic Regression	3	1	Prediction	0	9	Internal (temporal) / External (independent dataset)	3	0	Yes	0	9	Yes (temporal split 2017–2019 vs 2020; external from Institution B)	3	1	Low	0	9	Retrospective	0	9	No
Gpt 5.2	2025	0	9	Scientific Reports	3	1	South Korea	3	1	Neurology	0	9	MRI (multiparametric: DWI/FLAIR/GRE/DSC-PWI)	3	1	Multi-center	0	9	826 patients total (train 700; internal val 78; external val 48)	3	0	Neuroradiologist review of follow-up MRI (GRE or SWI) within 1–3 days; HT defined as confluent petechial hemorrhage >10 mm within infarct area	3	1	Machine Learning	0	9	Radiomics (PyRadiomics) + Logistic Regression; feature selection via LASSO then Random Forest (top 10 features); clinico-radiomics adds clinical score variables	3	1	Prediction	0	9	Other (temporal internal hold-out + external independent dataset)	3	0	Yes	0	9	Yes (2017–2019 train; 2020 internal val; external Institution B)	3	1	Unclear	3	0	Retrospective	0	9	No
Gemini 3 pro preview	2025	0	9	Scientific Reports	3	1	South Korea	3	1	Neurology	0	9	MRI	0	9	Multi-center	0	9	826 patients	3	0	Follow-up MRI (GRE/SWI) reviewed by neuroradiologist	3	0	Machine Learning	0	9	Logistic Regression	3	0	Prediction	0	9	External (independent dataset)	3	1	Yes	0	9	Yes (temporal and site-based)	3	1	Low	0	9	Retrospective	0	9	No
Sonar Pro	2025	0	9	Scientific Reports	3	1	Korea	3	1	Neurology	0	9	MRI	0	9	Multi-center	0	9	778 patients (train 700 + internal 78 + external 48)	3	0	Neuroradiologist review of follow-up GRE/SWI (confluent petechial hemorrhage >10mm)	3	1	Machine Learning	0	9	Logistic Regression (LASSO + Random Forest feature selection)	3	1	Prediction	0	9	Internal (hold-out, CV) / External (independent dataset) / Temporal (time-separated)	3	0	Yes	0	9	Yes (temporal 2017-2019 train / 2020 internal)	3	1	Low	0	9	Retrospective	0	9	No
Rühling S. et al
gt	2025			Eur Spine J			Germany			Radiology			CT			Single-center			105 patients			Preop vBMD			DL			CNN framework			Detection			Internal			No			Yes			Low			Retrospective			No
Claude Opus 4.5	2025	0	9	European Spine Journal	3	1	Germany	0	9	Radiology	0	9	CT	0	9	Single-center	0	9	105 patients (210 scans)	3	1	Preoperative MDCT vBMD	3	1	Deep Learning	0	9	CNN-based framework	3	1	Prediction	3	0	Internal (hold-out)	3	1	No	0	9	No	3	0	Unclear	3	0	Retrospective	0	9	No
Gpt 5.2	2025	0	9	European Spine Journal	3	1	Germany	0	9	Orthopedics/Spine surgery	3	0	CT (MDCT; preoperative + intraoperative)	3	1	Single-center	0	9	105 patients; 210 scans; 1110 vertebrae	3	1	Preoperative MDCT-derived vBMD used as reference for intraoperative vBMD; osteoporosis/osteopenia thresholds per ACR QCT criteria (<80 / 80–120 / >120 mg/cm³, averaged L1–L3 or L4–L5 if needed)	3	1	Deep Learning	0	9	Not reported	1	9	Other	3	0	Other (agreement study: intraoperative vs preoperative MDCT vBMD; no model development/hold-out described)	3	0	No	0	9	No	3	0	Unclear	3	0	Retrospective	0	9	No
Gemini 3 pro preview	2025	0	9	European Spine Journal	3	1	Germany	0	9	Radiology	0	9	CT	0	9	Single-center	0	9	105 patients	0	9	Preoperative MDCT based vBMD (semi-automated)	3	1	Deep Learning	0	9	CNN	3	1	Segmentation	3	1	Internal (hold-out)	3	1	No	0	9	No	3	0	High	3	0	Retrospective	0	9	No
Sonar Pro	2025	0	9	European Spine Journal	3	1	Germany	0	9	Radiology	0	9	MDCT	3	1	Single-center	0	9	105 patients	0	9	Not reported	1	9	Deep Learning	0	9	CNN-based framework	3	1	Segmentation	3	1	Other (preop vs intraop comparison)	3	0	No	0	9	No	3	0	Unclear	3	0	Retrospective	0	9	No
Ryu W.S. et al
gt	2025			Sci Rep			South Korea			Neurology			Diffusion MRI			Multi-center			10,820 primary + 3,077 external images			Expert annotation			DL			Neural Network-based models			Segmentation			External			Yes			Yes			Low			Retrospective			No
Claude Opus 4.5	2025	0	9	Scientific Reports	3	1	South Korea (multi-center)	3	1	Neurology (Stroke)	3	1	MRI (DWI, b1000)	3	1	Multi-center (10 hospitals)	3	1	10,820 patients (internal) + 3,077 (3 external datasets)	3	1	Expert segmentation (semi-automatic tool + experienced vascular neurologist review)	3	1	Deep Learning	3	1	Encoder-decoder models	3	0	Segmentation (cerebral infarct)	3	1	External	0	9	Yes	0	9	Yes	0	9	Low (patient-level split; large multi-site data; multiple external validations)	3	1	Retrospective	0	9	No
Gpt 5.2	2025	0	9	Scientific Reports	3	1	Multi-national	3	0	Neurology	0	9	MRI (DWI)	3	1	Multi-center	0	9	10820 images	3	0	Manual segmentation of infarcts	3	0	DL	0	9	Neural network–based models	0	9	Segmentation	0	9	External	0	9	Yes	0	9	Yes	0	9	Low	0	9	Retrospective	0	9	No
Gemini 3 pro preview	2025	0	9	Scientific Reports	3	1	South Korea	0	9	Neurology	0	9	Diffusion MRI (DWI)	3	1	Multi-center	0	9	10,820 primary / 3,077 external	3	1	Expert annotation (Image_QNA)	3	1	DL	0	9	Domain Adaptation	3	0	Segmentation	0	9	External	0	9	Yes (3 unrelated sets)	3	1	Yes (8:2 split)	3	1	Low	0	9	Retrospective	0	9	No
Sonar Pro	2025	0	9	Scientific Reports	3	1	South Korea	0	9	Neurology/Stroke	3	1	DWI (diffusion-weighted MRI)	3	1	Multi-center (10 hospitals)	3	1	10,820 images	3	0	Manual/expert segmentation	3	1	DL	0	9	Neural network–based models	0	9	Segmentation	0	9	Internal + multiple external	3	0	Yes	0	9	Yes	0	9	Low	0	9	Retrospective	0	9	Implicit (vs manual)
Saadh M.J. et al
gt	2025			Neuroradiology			Iran			Oncology			MRI			Multi-center			3523 patients			Histopathology			Hybrid (DL/ML)			3D Autoencoder + ML			Classification			Internal			No			Yes			Low			Retrospective			No
Claude Opus 4.5	2025	0	9	Neuroradiology	0	9	Iran	0	9	Neuro-oncology	3	1	MRI (T1-contrast-enhanced / T2-weighted)	3	1	Multi-center	0	9	3,523 patients	3	1	Histopathology	0	9	Hybrid (DL/ML)	0	9	3D Autoencoder with attention / XGBoost / CatBoost / Stacking ensemble	3	1	Classification	0	9	Internal (hold-out) / Leave-one-site-out CV	3	1	No	0	9	Yes	0	9	Low	0	9	Retrospective	0	9	No
Gpt 5.2	2025	0	9	Neuroradiology	0	9	Iran	0	9	Radiology	3	0	MRI (T1 contrast-enhanced, T2-weighted)	3	1	Multi-center	0	9	3,523 patients	3	1	Histopathology after surgical resection (WHO CNS5 reclassification)	3	1	Hybrid (DL/ML)	0	9	3D autoencoder with attention (bottleneck features) + PCA/ANOVA + XGBoost/CatBoost/stacking (best: XGBoost+PCA on combined features)	3	1	Classification	0	9	Internal (CV; leave-one-site-out across 8 centers)	3	1	No	0	9	Yes (leave-one-site-out CV across 8 centers)	3	1	Unclear	3	0	Retrospective	0	9	No
Gemini 3 pro preview	2025	0	9	Neuroradiology	0	9	Iran	0	9	Neuroradiology	3	0	MRI	0	9	Multi-center	0	9	3,523 patients	3	1	Histopathology	0	9	Hybrid (DL/ML)	0	9	3D Autoencoder / XGBoost	3	1	Classification	0	9	Internal (hold-out, CV, bootstrap)	3	1	No	0	9	Yes	0	9	Low	0	9	Retrospective	0	9	No
Sonar Pro	2025	0	9	Neuroradiology	0	9	Iran	0	9	Radiology/Oncology	3	1	MRI	0	9	Multi-center	0	9	3,523 patients (1,900 Grade I, 1,623 Grades II-III)	3	1	Histopathology (WHO CNS5)	3	1	Hybrid (DL/ML)	0	9	3D Autoencoder + Attention / XGBoost / CatBoost	3	1	Classification	0	9	Internal (5-fold CV) + Leave-One-Site-Out CV	3	1	No	0	9	Yes (5-fold CV, LOSOCV)	3	1	Moderate	3	0	Retrospective	0	9	No
Sina E.M. et al
gt	2025			Otolaryngol Head Neck Surg			USA			Otolaryngology			MRI			Single-center			116 patients			Pathology			DL			AutoML (Google Vertex)			Classification			External			Yes			Yes			High (or at least Unclear)			Retrospective			No
Claude Opus 4.5	2025	0	9	Otolaryngology–Head and Neck Surgery	3	1	USA	0	9	Neurology / Oncology	3	0	MRI (contrast-enhanced T1-weighted)	3	1	Single-center + Public single source (external validation)	3	1	116 patients / 1628 images (internal); 959 images (external)	3	1	Pathology-confirmed diagnosis	3	1	Deep Learning	0	9	Google Cloud Vertex AI AutoML (architecture not specified)	3	1	Classification	0	9	Internal (80/10/10 split) + External (independent dataset)	3	0	Yes	0	9	Yes (80%-10%-10%)	3	1	High	0	9	Retrospective	0	9	No
Gpt 5.2	2025	0	9	Otolaryngology–Head and Neck Surgery	3	1	USA (institutional)	0	9	Neurology/Neurosurgery	3	0	MRI (contrast-enhanced T1-weighted)	3	1	Mixed	3	0	116 patients; 1628 images (997 PA, 631 PSM) for development + external validation 959 images (930 PA, 29 PSM)	3	1	Institutional labels pathology-confirmed; images “manually relabeled” based on pathological specimen assessment/confirmation	3	1	Machine Learning	3	0	Google Cloud Vertex AI AutoML image classification	3	1	Classification	0	9	Other (internal hold-out 80/10/10 + external public dataset)	3	0	Yes	0	9	Yes (80%-10%-10%)	3	1	High	0	9	Retrospective	0	9	No
Gemini 3 pro preview	2025	0	9	Otolaryngology–Head and Neck Surgery	3	1	USA	0	9	Otolaryngology	0	9	MRI	0	9	Mixed	3	0	1628 images (116 patients); 959 images (external)	3	1	Histopathology	3	1	Deep Learning	0	9	Google Cloud Vertex AI AutoML	3	1	Classification	0	9	Internal (hold-out) + External	3	0	Yes	0	9	Yes (80/10/10)	3	1	High	0	9	Retrospective	0	9	No
Sonar Pro	2025	0	9	Otolaryngology–Head and Neck Surgery	3	1	USA	0	9	Neuroradiology	3	0	MRI (T1-weighted contrast-enhanced)	3	1	Mixed	3	0	1628 images from 116 patients (997 PA, 631 PSM); external: 959 images from 233 patients (930 PA, 29 PSM)	3	0	Pathology-confirmed diagnosis	3	1	Machine Learning	3	0	Google Cloud Vertex AI AutoML	3	1	Classification	0	9	Internal (80/10/10 split) + External (independent dataset)	3	0	Yes	0	9	Yes (80/10/10)	3	1	Moderate	3	0	Retrospective	0	9	No
Song D. et al
gt	2025			Rad Oncol			China			Oncology			MRI			Multi-center			451 patients			Clinical follow-up			ML			Radiomics pipeline			Prediction			External			Yes			Yes			Low			Retrospective			No
Claude Opus 4.5	2025	0	9	Radiation Oncology	3	1	China	0	9	Neurosurgery/Oncology	3	1	MRI (T1, T1C, T2, T2FLAIR, ADC)	3	1	Multi-center	0	9	451 patients	0	9	Histopathology (WHO 2021 criteria)	3	0	Machine Learning	0	9	Cox regression / LASSO	3	0	Prognosis	3	1	Internal (hold-out) / External (independent dataset)	3	0	Yes	0	9	Yes (6:4)	3	1	Low	0	9	Retrospective	0	9	No
Gpt 5.2	2025	0	9	Radiation Oncology	3	1	China	0	9	Neurology	3	0	MRI (T1/T1C/T2/T2FLAIR/DWI-ADC)	3	1	Multi-center	0	9	451 patients (train n=246, internal val n=164, external val n=41)	3	1	Atypical meningioma confirmed by neuropathologist rereview (2021 criteria); recurrence defined on follow-up MRI as new lesions or >25% growth of residual tumor	3	0	Machine Learning	0	9	Radiomics (PyRadiomics) + ICC filtering + correlation filtering + LASSO + Cox regression (radiomic/clinical/combined nomogram models)	3	1	Prognosis	3	1	External (independent dataset)	3	1	Yes	0	9	Yes (random 6:4 split within institution 1; institutions 2–3 used as external validation)	3	1	Moderate	3	0	Retrospective	0	9	No
Gemini 3 pro preview	2025	0	9	Radiation Oncology	3	1	China	0	9	Oncology	0	9	MRI	0	9	Multi-center	0	9	451 patients	0	9	Histopathology / Clinical follow-up	3	1	Machine Learning	0	9	Radiomics + Cox Regression	3	1	Prognosis	3	1	External (independent dataset)	3	1	Yes	0	9	Yes (60/40 internal)	3	1	Low	0	9	Retrospective	0	9	No
Sonar Pro	2025	0	9	Radiation Oncology	3	1	China	0	9	Oncology	0	9	Multiparametric MRI (T1/T1C/T2/T2FLAIR/ADC)	3	1	Multi-center	0	9	451 patients	0	9	neuropathologist review (2021 WHO criteria)	3	0	Machine Learning	0	9	LASSO Cox regression (Radiomics/Clinical/Combined)	3	1	Prediction	0	9	Internal (hold-out) / External (independent dataset)	3	0	Yes	0	9	Yes (6:4 random)	3	1	Low	0	9	Retrospective	0	9	No
Sun K. et al
gt	2025			Sci Rep			China			Neurology			CT			Multi-center			1122 patients			DWI-pos / NCCT-neg			ML			Radiomics (RF/SVM)			Identification			External			Yes			Yes			Low			Retrospective			Yes
Claude Opus 4.5	2025	0	9	Scientific Reports	3	1	China	0	9	Neurology	0	9	NCCT / MRI (DWI)	3	1	Multi-center	0	9	1122 patients	0	9	DWI-confirmed AIS	3	1	Machine Learning	0	9	RF / RBF-SVM / Linear-SVM / LR / MLP	3	1	Classification	3	0	Internal (hold-out) / External (independent dataset)	3	0	Yes	0	9	Yes (70/30 train/internal; 3 external cohorts)	3	1	Low	0	9	Retrospective	0	9	No
Gpt 5.2	2025	0	9	Scientific Reports	3	1	China	0	9	Neurology	0	9	NCCT	3	1	Multi-center	0	9	1122 patients (8 cohorts; main dataset 592 split into train 415 + internal val 177; external cohorts: 204/53/273)	3	1	AIS confirmed by DWI; VOI lesions delineated on DWI by 2 junior radiologists and reviewed by 1 senior radiologist (NCCT reviewed as negative by radiologists)	3	1	Machine Learning	0	9	Radiomics+RF / RBF-SVM / Linear-SVM / LR / MLP	3	1	Classification	3	0	External (independent dataset)	3	1	Yes	0	9	Yes (7:3 split + external by institution)	3	1	Unclear	3	0	Retrospective	0	9	No
Gemini 3 pro preview	2025	0	9	Scientific Reports	3	1	China	0	9	Radiology	3	0	NCCT	3	1	Multi-center	0	9	1122 patients	0	9	DWI (MRI)	3	1	Machine Learning	0	9	RF / SVM / LR / MLP	3	1	Classification	3	0	External (independent dataset)	3	1	Not reported	1	9	Not reported	1	9	Not reported	1	9	Not reported	1	9	Not reported
Sonar Pro	2025	0	9	Scientific Reports	3	1	China	0	9	Neurology	0	9	NCCT	3	1	Multi-center	0	9	1122 patients	0	9	diffusion-weighted imaging (DWI)	3	1	Machine Learning	0	9	RF / SVM / LR / MLP	3	1	Classification	3	0	External (independent dataset)	3	1	Yes	0	9	Yes (7:3)	3	1	Moderate	3	0	Retrospective	0	9	No
Sun Y. et al
gt	2025			Med Phys			China			Oncology			MRI			Multi-center			412 patients			Primary site			ML			Habitat Radiomics			Prediction			External			Yes			Yes			Low			Retrospective			No
Claude Opus 4.5	2025	0	9	Med Phys	0	9	China	0	9	Oncology / Radiology	3	1	MRI (T1CE, T2W)	3	1	Multi-center	0	9	412 patients (804 lesions); Primary cohort: 384 patients (734 lesions); External cohort: 28 patients (70 lesions)	3	1	Histopathology of primary tumor confirmed by biopsy	3	0	Machine Learning	0	9	Logistic Regression (with LASSO feature selection)	3	1	Classification	3	0	Internal (hold-out) / External (independent dataset)	3	0	Yes	0	9	Yes (2:1 stratified sampling)	3	1	Moderate	3	0	Retrospective	0	9	Yes (4 readers)
Gpt 5.2	2025	0	9	Med Phys	0	9	China	0	9	Radiology/Oncology	3	1	MRI (T1CE, T2W)	3	1	Multi-center	0	9	384 patients, 734 lesions (primary; train+internal val) + 28 patients, 70 lesions (external test)	3	1	Primary tumor location confirmed via medical history and imaging examinations, followed by biopsy to confirm histopathology type (pathology report required)	3	0	Machine Learning	0	9	Pyradiomics feature extraction + ICC filtering + 10-fold CV LASSO + logistic regression (AIC) radiomics signatures (PEA/TAA/combined) + VPE (Rad-Com-VPE)	3	0	Classification	3	0	External (independent dataset)	3	1	Yes	0	9	Yes (stratified sampling 2:1 for train/internal validation; independent external cohort from third center)	3	1	High	3	0	Retrospective	0	9	Yes (4 readers)
Gemini 3 pro preview	2025	0	9	Medical Physics	3	1	China	0	9	Radiology/Oncology	3	1	MRI	0	9	Multi-center	0	9	412 patients (804 lesions)	3	1	Histopathology	3	0	Machine Learning	0	9	Logistic Regression	3	0	Classification	3	0	External (independent dataset)	3	1	Yes	0	9	Yes (2:1 split)	3	1	Low	0	9	Retrospective	0	9	Yes (4 radiologists)
Sonar Pro	2025	0	9	Medical Physics	3	1	China	0	9	Oncology	0	9	MRI (T1CE/T2W)	3	1	Multi-center	0	9	412 patients (804 lesions)	3	1	histopathology	3	0	Machine Learning	0	9	Radiomics+Logistic Regression	3	1	Classification	3	0	Internal (hold-out, CV, bootstrap) / External (independent dataset)	3	0	Yes	0	9	Yes (2:1 stratified)	3	1	Moderate	3	0	Retrospective	0	9	Yes (4 readers)
Sunavsky A. et al
gt	2025			PAIN			Multi-national			Neurology			MRI			Multi-center			197 patients			Clinical diagnosis			ML			Connectomics			Classification			External			Yes			Yes			Low			Observational			No
Claude Opus 4.5	2025	0	9	PAIN	0	9	Canada/USA	3	1	Neurology	0	9	MRI (fMRI)	3	1	Multi-center	0	9	197 participants (Cohort 1: 39 CLBP + 41 HC; Cohort 2: 18 CLBP + 31 HC; Cohort 3: 34 CLBP + 33 HC)	3	1	Clinical diagnosis (CLBP ≥6 months, ≥4/10 pain intensity on BPI)	3	1	Machine Learning	0	9	Logistic Regression / Random Forest / SVM / KNN	3	0	Classification	0	9	Internal (5-fold CV) + External (independent cohorts)	3	0	Yes	0	9	Yes (80/20 train/test split, 5-fold CV)	3	1	Low	0	9	Retrospective	3	0	No
Gpt 5.2	2025	0	9	PAIN	0	9	Canada/United States	3	1	Neurology	0	9	rs-fMRI	3	1	Mixed	3	1	197 participants (CLBP n=92; HC n=105; cohorts 1–3 combined)	3	1	Clinical group definition: CLBP ≥6 months and average daily pain intensity ≥4/10 on Brief Pain Inventory; HC excluded for ongoing acute/chronic pain and pain medication use	3	1	Machine Learning	0	9	Logistic regression / Random forest / SVM / KNN	3	0	Classification	0	9	External (independent dataset)	3	1	Yes	0	9	Yes (cohort-based test+2 validations; ML 80/20 holdout with 5-fold CV)	3	1	Moderate	3	0	Observational	0	9	No
Gemini 3 pro preview	2025	0	9	PAIN	0	9	Canada/USA	3	1	Neurology	0	9	fMRI	3	1	Mixed	3	1	197 participants	0	9	Clinical diagnosis	0	9	Machine Learning	0	9	Logistic Regression / SVM / Random Forest / KNN	3	0	Classification	0	9	External (independent dataset)	3	1	Yes	0	9	Yes	0	9	Low	0	9	Retro & Prospective	3	0	No
Sonar Pro	2025	0	9	PAIN	0	9	Canada	3	0	Neurology	0	9	fMRI	3	1	Mixed	3	1	197 participants (92 CLBP, 105 HC)	3	1	Not reported	1	9	Machine Learning	0	9	logistic regression / random forest / SVM / k-nearest neighbors	3	0	Classification	0	9	Internal (hold-out, CV) / External (independent dataset)	3	0	Yes	0	9	Yes (80/20, 5-fold CV)	3	1	Unclear	3	0	Retrospective	3	0	No
Topff L. et al
gt	2025			Radiology			Multi-national			Oncology			MRI			Multi-center			1623 patients			Manual expert segmentation			DL			Data-centric CNN			Multi-task (Detection+Segmentation)			External			Yes			Yes			Low			Retrospective			Yes
Claude Opus 4.5	2025	0	9	Radiology	0	9	Netherlands/USA/Spain	3	1	Neuroradiology	3	0	MRI	0	9	Multi-center	0	9	1623 patients (1985 scans)	3	1	Radiologist consensus (neuroradiologist review)	3	0	Deep Learning	0	9	Modified nnU-Net with transformer blocks	3	1	Detection / Segmentation	3	1	Internal (hold-out) / External (independent dataset)	3	0	Yes	0	9	Yes (85:15 stratified random split, patient-level)	3	1	Low	0	9	Retrospective	0	9	Yes (2 neuroradiologists)
Gpt 5.2	2025	0	9	Radiology	0	9	Netherlands/USA/Spain	3	1	Radiology (Neuroradiology)	3	0	MRI (3D contrast-enhanced T1-weighted)	3	1	Mixed	3	1	1623 patients; 1985 MRI scans (train 1451 / internal test 223 / external test 311); 5552 lesions	3	1	Manual lesion segmentation by radiologists with multistage review by neuroradiologists; test-set segmentations created entirely manually (no automated assistance); subset double-read with adjudication by third neuroradiologist	3	1	Deep Learning	0	9	BrainMets: modified 3D nnU-Net with transformer blocks	3	1	Other (detection+segmentation+longitudinal tracking)	3	1	External (independent dataset)	3	1	Yes	0	9	Yes (patient-level stratified random split 85:15 for train vs internal test; separate external test centers)	3	1	Low	0	9	Retrospective	0	9	Yes (2 neuroradiologists; subset with adjudication)
Gemini 3 pro preview	2025	0	9	Radiology	0	9	Netherlands/USA/Spain	3	1	Radiology	3	0	MRI	0	9	Multi-center	0	9	1985 scans (1623 patients)	3	1	Neuroradiologist manual segmentation	3	1	Deep Learning	0	9	Modified nnU-Net with transformer blocks	3	1	Detection/Segmentation	3	1	External (independent dataset)	3	1	Yes	0	9	Yes (85:15 split)	3	1	Low	0	9	Retrospective	0	9	Yes (2 neuroradiologists)
Sonar Pro	2025	0	9	Radiology	0	9	Netherlands/USA/Spain	3	1	Neuro-Oncology	3	1	MRI	0	9	Mixed	3	1	1623 patients (1985 scans)	3	1	Radiologist manual segmentation (multi-stage with adjudication)	3	1	Deep Learning	0	9	modified nnU-Net (with transformers)	3	0	Detection / Segmentation	3	1	External (independent dataset)	3	1	Yes	0	9	Yes (85:15 stratified random split)	3	1	Low	0	9	Retrospective	0	9	Yes (2 neuroradiologists)
Tu J. et al
gt	2025			J Magn Reson Imaging			China			Oncology			MRI			Multi-center			136 patients			Stereotactic biopsy			DL			GIAIDF (Interactive)			Detection			External			Yes			Yes			Low			Retrospective			No
Claude Opus 4.5	2025	0	9	Journal of Magnetic Resonance Imaging	3	1	China	0	9	Neuro-oncology	3	1	MRI (CE-T1, T2-FLAIR, DTI)	3	1	Multi-center	0	9	136 patients (73 training, 25 internal validation, 25 external validation, 13 biopsy test)	3	1	Histopathology (stereotactic biopsy)	3	1	Deep Learning	0	9	MECCA-based interactive segmentation (A3C reinforcement learning)	3	0	Detection	0	9	Internal (hold-out) / External (independent dataset)	3	0	Yes	0	9	Yes	0	9	Low	0	9	Retrospective	0	9	No
Gpt 5.2	2025	0	9	Journal of Magnetic Resonance Imaging	3	1	China	0	9	Radiology	3	0	MRI (CE-T1, T2-FLAIR, DTI)	3	1	Multi-center	0	9	136 patients (73 train; 25 internal validation; 25 external validation; 13 biopsy test patients); 25 stereotactic biopsy specimens used for pathology evaluation	3	1	Histopathology from stereotactic biopsy specimens (pathologist blinded to GIAIDF predictions/coordinates); validation cohorts indirectly assessed vs follow-up MRI progression delineations	3	1	Deep Learning	0	9	GIAIDF (interactive deep-learning framework) based on MECCA; 3D Conv segmentation network with interactive FA-VOXEL priors (Ratio-FAcpcic 0.16–0.22); reinforcement learning with A3C (policy/value networks)	3	1	Segmentation	3	1	External (independent dataset)	3	1	Yes	0	9	Yes (separate cohorts: train/internal val from Center 1; external val from Center 2; biopsy test cohort specified; stated mutually independent/non-overlapping)	3	1	Low	0	9	Retro & Prospective	3	0	No
Gemini 3 pro preview	2025	0	9	Journal of Magnetic Resonance Imaging	3	1	China	0	9	Radiology	3	0	MRI (T1, T2-FLAIR, DTI)	3	1	Multi-center	0	9	136 patients	0	9	Histopathology / Clinical follow-up	3	1	Deep Learning	0	9	GIAIDF (MECCA/A3C)	3	1	Segmentation	3	1	Internal and External	3	0	Yes	0	9	Yes	0	9	Low	0	9	Retro & Prospective	3	0	No
Sonar Pro	2025	0	9	Journal of Magnetic Resonance Imaging	3	1	China	0	9	Neurology	3	0	MRI (CE-T1/T2-FLAIR/DTI)	3	1	Multi-center	0	9	136 patients	0	9	histopathology	3	1	Deep Learning	0	9	GIAIDF (MECCA-based + A3C)	3	1	Segmentation	3	1	External (independent dataset)	3	1	Yes	0	9	No	3	0	Unclear	3	0	Retrospective	0	9	No
Tuxunjiang P. et al
gt	2025			Acad Radiol			China			Neurology			MRI			Multi-center			1227 patients			NIHSS scores			DL			Cross-attention ViT			Classification			External			No			Yes			Low			Retrospective			No
Claude Opus 4.5	2025	0	9	Academic Radiology	3	1	China	0	9	Neurology	0	9	MRI (DWI, T1WI, T2WI, FLAIR)	3	1	Multi-center	0	9	1162 patients (train+validation+test+external)	3	0	NIHSS score (clinical assessment)	3	1	Deep Learning	0	9	Vision Transformer (ViT) with cross-attention	3	1	Classification	0	9	Internal (hold-out) / External (independent dataset)	3	0	Yes	3	0	Yes (63%/19%/18% for Center 1)	3	1	Low	0	9	Retrospective	0	9	No
Gpt 5.2	2025	0	9	Academic Radiology	3	1	Not reported	1	0	Neurology	0	9	MRI (DWI/T1WI/T2WI/FLAIR)	3	1	Multi-center	0	9	1227 patients (Center 1 n=1013 split into train n=638/val n=193/test n=182; external: Center 2 n=100, Center 3 n=49)	3	1	NIHSS-based labels: mild (NIHSS<5) vs moderate-to-severe (NIHSS≥5)	3	1	Deep Learning	0	9	Vision Transformer (ViT-Base) with cross-attention “Multi-sequence attention block” (Model 8: DWI-dominant cross-fusion)	3	1	Classification	0	9	External (independent dataset)	3	1	Yes	3	0	Yes (Center 1 stratified sampling into train/val/test; random_state=42; external validation on Centers 2–3)	3	1	Low	0	9	Retrospective	0	9	No
Gemini 3 pro preview	2025	0	9	Academic Radiology	3	1	China	0	9	Radiology	3	0	MRI	0	9	Multi-center	0	9	1162 patients	3	0	NIHSS score	0	9	Deep Learning	0	9	Vision Transformer (ViT)	3	1	Classification	0	9	External (independent dataset)	3	1	Yes	3	0	Yes	0	9	Low	0	9	Retrospective	0	9	No
Sonar Pro	2025	0	9	Academic Radiology	3	1	China	0	9	Neurology	0	9	Multimodal MRI (DWI/T1WI/T2WI/FLAIR)	3	1	Multi-center	0	9	1227 patients	0	9	NIHSS score	0	9	Deep Learning	0	9	ViT (DWI-centered cross-fusion, Model 8)	3	1	Classification	0	9	Internal (hold-out) / External (independent dataset)	3	0	Yes	3	0	Yes (stratified by diagnosis/center)	3	1	Low	0	9	Retrospective	0	9	No
Wang, B.
gt	2025			BioMed Eng OnLine			China			Infectious Disease			MRI			Multi-center			384 patients			Pathogen/Clinical			DL			Neural Network-based models			Classification			External			Yes			Yes			Low			Retrospective			No
Claude Opus 4.5	2025	0	9	BioMedical Engineering OnLine	3	1	China	0	9	Infectious Disease / Spine	3	1	MRI (Sagittal T2WI)	3	1	Two-center	3	1	310 patients (internal) + 74 (external)	3	1	Clinical diagnosis (National Brucellosis criteria WS 269-2019; TS by culture/histopathology/clinical follow-up)	3	1	Deep Learning	3	1	CNN/Attention-based	3	1	Classification (BS vs TS)	3	1	External	0	9	Yes	0	9	Yes	0	9	Moderate (image-level split; multiple images per patient may cause leakage)	3	0	Retrospective	0	9	No
Gpt 5.2	2025	0	9	BioMedical Engineering Online	3	1	China	0	9	Infectious disease / Spine	3	1	MRI	0	9	Single-center	3	0	310 patients	3	0	Clinical diagnosis (Brucella vs Tuberculous spondylitis)	3	1	DL	0	9	Neural network–based models	3	1	Classification	0	9	Internal	3	0	No	3	0	Yes	0	9	Low	0	9	Retrospective	0	9	No
Gemini 3 pro preview	2025	0	9	BioMed Eng OnLine	0	9	China	0	9	Infectious Disease	0	9	MRI (T2WI)	3	1	Multi-center	0	9	384 patients total	3	1	Pathogen (Culture/Biopsy)	3	1	DL	0	9	CNN-based models	3	1	Classification (BS vs TS)	3	1	External	0	9	Yes (independent hospital)	3	1	Yes (7:3 split)	3	1	Low	0	9	Retrospective	0	9	No
Sonar Pro	2025	0	9	BioMedical Engineering OnLine	3	1	China	0	9	Infectious Diseases/Orthopedics	3	1	MRI (sagittal T2WI)	3	1	Multi-center (internal + external)	3	1	310 internal (209 BS, 101 TS), 74 external	3	1	Confirmed diagnosis (clinical criteria)	3	1	DL	0	9	Neural network–based models	0	9	Classification	0	9	Internal + External	3	0	Yes	0	9	Yes	0	9	Low	0	9	Retrospective	0	9	No
Wang G. et al
gt	2025			Eur J Med Res			China			Radiology			CT			Single-center			260 patients			CT Angiography			ML			XGBoost (Radiomics)			Diagnosis			Internal			No			Yes			Low			Retrospective			No
Claude Opus 4.5	2025	0	9	European Journal of Medical Research	3	1	China	0	9	Radiology	0	9	CT (NCCT)	3	1	Single-center	0	9	260 patients	0	9	CTA-confirmed stenosis degree	3	1	Machine Learning	0	9	SVM / LR / NB	3	0	Classification	3	0	Internal (hold-out, 5-fold CV)	3	1	No	0	9	Yes (80/20)	3	1	Moderate	3	0	Retrospective	0	9	No
Gpt 5.2	2025	0	9	European Journal of Medical Research	3	1	China	0	9	Vascular surgery	3	0	CT (NCCT; reference CTA)	3	1	Single-center	0	9	260 patients (train n=208; test n=52)	3	1	CTA-confirmed carotid stenosis degree (stenosis defined as ≥50%); ROI localization guided by CTA with rigid registration to NCCT	3	1	Machine Learning	0	9	Radiomics (PyRadiomics) + LASSO feature selection + SVM	3	0	Classification	3	0	Internal (hold-out, CV)	3	1	No	0	9	Yes (8:2 split; 5-fold CV for hyperparameters; 10-fold CV for LASSO λ)	3	1	Unclear	3	0	Retrospective	0	9	No
Gemini 3 pro preview	2025	0	9	European Journal of Medical Research	3	1	China	0	9	Radiology	0	9	CT	0	9	Single-center	0	9	260 patients	0	9	CTA	3	1	Machine Learning	0	9	SVM	3	0	Classification	3	0	Internal (hold-out)	3	1	No	0	9	Yes (80/20)	3	1	High	3	0	Retrospective	0	9	No
Sonar Pro	2025	0	9	European Journal of Medical Research	3	1	China	0	9	Radiology (Vascular)	3	1	NCCT	3	1	Single-center	0	9	260 patients (208 train / 52 test)	3	1	CT angiography (CTA) stenosis degree ≥50%	3	1	Machine Learning	0	9	SVM / LR / NB	3	0	Classification	3	0	Internal (8:2 hold-out, 5-fold CV)	3	1	No	0	9	Yes (8:2 ratio, 5-fold CV described)	3	1	Moderate	3	0	Retrospective	0	9	No
Wang H. et al
gt	2025			Eur J Radiol			China			Radiology			CTA			Multi-center			272 patients			Bleeding site diagnosis			ML			Gaussian Process / Logistic Regression / QDA (morphological ML models)			Prediction			External			No			Yes			Low			Retrospective			Yes
Claude Opus 4.5	2025	0	9	European Journal of Radiology	3	1	China	0	9	Radiology	0	9	CTA	0	9	Multi-center	0	9	272 patients with 607 IAs	3	1	Microsurgical clipping / endovascular coiling / hemorrhage pattern / CT follow-up	3	1	Machine Learning	0	9	Gaussian Process / Logistic Regression / Quadratic Discriminant Analysis	3	1	Classification	3	0	Internal (hold-out) / External (independent dataset)	3	0	Yes	3	0	Yes (80/20)	3	1	Low	0	9	Retrospective	0	9	No
Gpt 5.2	2025	0	9	European Journal of Radiology	3	1	China	0	9	Radiology	0	9	CTA	0	9	Multi-center	0	9	272 patients with SAH / 607 IAs (train: 166 patients/367 IAs; internal val: 41/93; external val: 65/147)	3	1	Responsible aneurysm confirmed by microsurgical clipping or endovascular coiling; for coiling cases, responsible IA identified based on hemorrhage pattern or long-term CT follow-up	3	1	Machine Learning	0	9	Gaussian Process / Logistic regression / Quadratic Discriminant Analysis	3	1	Classification	3	0	External (independent dataset)	3	1	Yes	3	0	Yes (random 80/20 patient-level split; external from other hospitals)	3	1	Moderate	3	0	Retrospective	0	9	No
Gemini 3 pro preview	2025	0	9	European Journal of Radiology	3	1	China	0	9	Radiology	0	9	CTA	0	9	Multi-center	0	9	272 patients	0	9	Surgical findings / Clinical follow-up	3	0	Machine Learning	0	9	Gaussian Process / Logistic Regression / QDA	3	1	Classification	3	0	External (independent dataset)	3	1	Yes	3	0	Yes (80/20)	3	1	Low	0	9	Retrospective	0	9	No
Sonar Pro	2025	0	9	European Journal of Radiology	3	1	China	0	9	Radiology	0	9	CTA	0	9	Multi-center	0	9	272 patients (607 IAs; train+test)	3	1	Microsurgical clipping (n=92) / endovascular coiling (n=160) confirmed responsible IA	3	1	Machine Learning	0	9	Gaussian Process / Logistic Regression / Quadratic Discriminant Analysis	3	1	Classification	3	0	Internal (hold-out 80/20) + External (independent dataset)	3	0	Yes	3	0	Yes (80/20 with patient-level consolidation)	3	1	Low	0	9	Retrospective	0	9	Yes (2 radiologists + 1 specialist; ICC=0.84)
Wang H. et al
gt	2025			AJNR Am. J. Neuroradiol.			Multi-national			Neuroradiology			CT			Multi-center			997 patients			Black Hole Sign (BHS) presence			DL			ResNet-50 (Self-Supervised)			Multi-task (Detection+Prediction)			External			Yes			Yes			Low			Retrospective			No
Claude Opus 4.5	2025	0	9	AJNR Am J Neuroradiol	0	9	USA/Italy	3	1	Neurology	3	1	CT	0	9	Multi-center	0	9	997 patients (56,661 slices)	3	1	Expert annotation of black hole sign	3	1	Deep Learning	0	9	ResNet-50 (SimCLR SSL pretraining)	3	1	Classification	3	0	Internal (hold-out) / External (independent dataset)	3	0	Yes	0	9	Yes (patient-level split, 64/16/20 approximate)	3	1	Low	0	9	Retrospective	0	9	No
Gpt 5.2	2025	0	9	AJNR Am J Neuroradiol	0	9	USA/Italy	3	1	Radiology (Neuroradiology)	3	1	CT (noncontrast head CT)	3	1	Mixed	3	1	997 patients (BHS-labeled across NUBAR/ITALY/VIZ); SSL pretraining: 52,209 patients, 1,726,984 slices	3	1	Black hole sign (BHS) scan-level and slice-level labels assigned by an expert (not involved in model construction)	3	1	Deep Learning	0	9	SimCLR self-supervised pretraining with ResNet-50 encoder; supervised fine-tuning with linear/activation classifier; scan-level prediction via max pooling over slice probabilities	3	1	Classification	3	0	Other (internal hold-out + external validation)	3	0	Yes	0	9	Yes (patient-level random train/validation/test; Table 1; Trials in Table 3)	3	1	Low	0	9	Retrospective	0	9	No
Gemini 3 pro preview	2025	0	9	AJNR Am J Neuroradiol	0	9	USA/Italy	3	1	Neuroradiology	0	9	CT	0	9	Mixed	3	1	997 patients (classification)	3	1	Expert annotation	3	0	Deep Learning	0	9	ResNet-50	3	1	Classification	3	0	External (independent dataset)	3	1	Yes	0	9	Yes	0	9	Low	0	9	Retrospective	0	9	No
Sonar Pro	2025	0	9	AJNR Am J Neuroradiol	0	9	USA/Italy	3	1	Neurology	3	1	CT	0	9	Multi-center	0	9	997 patients	0	9	Expert annotation (BHS criteria)	3	1	Deep Learning	0	9	ResNet-50	3	1	Classification	3	0	Internal (hold-out, CV, bootstrap) / External (independent dataset)	3	0	Yes	0	9	Yes (patient-level)	3	1	Low	0	9	Retrospective	0	9	No
Wang K. et al
gt	2025			J Magn Reson Im			China			Orthopedics			MRI			Multi-center			548 patients			1-yr Outcome			DL			Dual-plane ResNet (final: ResNet152) + ML fusion			Prediction			External			Yes			Yes			Low			Retrospective			No
Claude Opus 4.5	2025	0	9	J. Magn. Reson. Imaging	3	1	China	0	9	Orthopedics/Spine Surgery	3	1	MRI (T2-weighted)	3	1	Multi-center	0	9	548 patients (305 training, 131 internal validation, 112 external validation)	3	1	1-year JOA score improvement rate (≥60% vs <60%)	3	1	Deep Learning	0	9	ResNet50 / ResNet101 / ResNet152 + LR / MLP / RF / LightGBM	3	1	Prediction	0	9	Internal (hold-out 7:3) and External (independent dataset)	3	0	Yes	0	9	Yes (7:3 random split for internal; separate hospital for external)	3	1	Low	0	9	Retrospective	0	9	No
Gpt 5.2	2025	0	9	Journal of Magnetic Resonance Imaging	3	1	China	0	9	Orthopedics	0	9	MRI	0	9	Multi-center	0	9	548 patients (305 train; 131 internal validation; 112 external validation)	3	1	Binary label from 1-year lumbar Japanese Orthopaedic Association (JOA) improvement rate (>60% vs ≤60%), computed from pre- vs post-treatment JOA score	3	1	Hybrid (DL/ML)	3	0	ResNet50 / ResNet101 / ResNet152 (DL feature extractor; dual-plane T2 ROI) + LR/MLP/RF/LightGBM (downstream classifier); final combined model uses ResNet152 + LR	3	1	Prediction	0	9	External (independent dataset) + Internal (hold-out, CV, grid-search with 10-fold CV)	3	0	Yes	0	9	Yes (Hospital 1 split into train/internal validation 7:3; Hospital 2 as external test)	3	1	Moderate	3	0	Retrospective	0	9	No
Gemini 3 pro preview	2025	0	9	J Magn Reson Imaging	3	1	China	0	9	Radiology	3	0	MRI	0	9	Multi-center	0	9	548 patients	0	9	1-year JOA score improvement rate	3	1	Hybrid (DL/ML)	3	0	ResNet152 / Logistic Regression / MLP	3	1	Prognosis	3	1	External (independent dataset)	3	1	Yes	0	9	Yes (70/30)	3	1	Low	0	9	Retrospective	0	9	No
Sonar Pro	2025	0	9	J.MAGN. RESON.IMAGING	3	1	China	0	9	Orthopedics	0	9	MRI	0	9	Multi-center	0	9	548 patients	0	9	1-year JOA score improvement rate (>60% vs ≤60%)	3	1	Hybrid (DL/ML)	3	0	ResNet152 / LR	3	1	Prediction	0	9	External (independent dataset)	3	1	Yes	0	9	Yes (7:3 random / hospital2)	3	1	Moderate	3	0	Retrospective	0	9	No
Wang T. et al
gt	2025			CNS Neurosci. Ther.			China			Neuroradiology			CT			Multi-center			263 patients			Dual-Energy CT (DECT)			DL			trans-GAN (Transformer-based)			Multi-task (Synthesis+Classification)			External			Yes			Yes			Low			Retrospective			Yes
Claude Opus 4.5	2025	0	9	CNS Neuroscience & Therapeutics	3	1	China	0	9	Radiology / Neurology	3	1	CT (DECT/SECT)	3	1	Multi-center	0	9	237 DECT scans (139 patients Center A) + 26 SECT scans (25 patients Center B)	3	0	DECT: VNC/IOM-based ICH vs CS definition; SECT: NCCT re-examination 2–3 days post-EVT	3	1	Deep Learning	0	9	Trans-GAN (transformer-based GAN)	3	1	Classification / Image synthesis	3	1	Internal (hold-out) / External (independent dataset)	3	0	Yes	0	9	Yes (4:1 ratio, stratified by ICH proportion)	3	1	Moderate	3	0	Retrospective	0	9	Yes (2 readers + 1 senior neuroradiologist)
Gpt 5.2	2025	0	9	CNS Neuroscience & Therapeutics	3	1	China	0	9	Radiology	3	1	CT (DECT/SECT)	3	1	Multi-center	0	9	237 DECT scans (train+internal val) + 26 SECT scans (external val); 164 patients total	3	0	Internal (Center A DECT): diagnosis of ICH vs CS based on VNC/IOM criteria; final diagnosis reviewed by a neuroradiologist (gold standard). External (Center B SECT): follow-up NCCT re-examination 2–3 days post-EVT (persistent/enlarged PCHD = ICH; absorbed/disappeared = CS)	3	1	Deep Learning	0	9	Transformer-based generative adversarial network (trans-GAN)	3	1	Other (image generation/material decomposition synthesis: sVNC & sIOM from SECT/sCCT)	3	1	Other (internal hold-out + external independent dataset)	3	0	Yes	0	9	Yes (4:1 stratified random; 190 train/47 internal val; 26 external val)	3	1	High	3	0	Retrospective	0	9	Yes (2 radiologists; disagreements by consensus)
Gemini 3 pro preview	2025	0	9	CNS Neuroscience & Therapeutics	3	1	China	0	9	Radiology	3	1	CT	0	9	Multi-center	0	9	263 scans (237 DECT + 26 SECT)	3	1	DECT material decomposition analysis / Follow-up NCCT	3	1	Deep Learning	0	9	trans-GAN (Transformer-based GAN)	3	1	Reconstruction	3	1	External (independent dataset)	3	1	Yes	0	9	Yes (4:1 stratified)	3	1	Low	0	9	Retrospective	0	9	Yes (2 readers)
Sonar Pro	2025	0	9	CNS Neuroscience & Therapeutics	3	1	China	0	9	Neurology	3	1	CT	0	9	Multi-center	0	9	263 scans (139 patients Center A + 25 patients Center B)	3	0	DECT-derived VNC/IOM (internal); NCCT re-exam 2-3 days post-EVT (external)	3	1	Deep Learning	0	9	Transformer-based GAN (trans-GAN)	3	1	Reconstruction	3	1	Internal (hold-out, 4:1 stratified split) / External (independent dataset)	3	0	Yes	0	9	Yes (4:1 ratio, stratified by ICH proportion)	3	1	Moderate	3	0	Retrospective	0	9	Yes (3 radiologists; 2 for interpretation, 1 for gold standard)
Wang Y. et al
gt	2025			Rad Oncol			China			Oncology			CT			Multi-center			250 scans			Expert consensus			DL			Diffusion-CSPAM			Segmentation			External			Yes			Yes			Low			Retrospective			No
Claude Opus 4.5	2025	0	9	Radiation Oncology	3	1	China	0	9	Oncology	0	9	CT	0	9	Multi-center	0	9	250 patients (205 training, 45 external validation)	3	1	Radiologist consensus (2 radiation oncologists, 1 senior adjudicator; MRI-guided)	3	1	Deep Learning	0	9	Diffusion-CSPAM-U-Net	3	1	Segmentation	0	9	Internal (5-fold CV) / External (independent dataset)	3	0	Yes	0	9	Yes (205 train / 45 external)	3	1	Low	0	9	Retrospective	0	9	No
Gpt 5.2	2025	0	9	Radiation Oncology	3	1	China	0	9	Oncology (Radiation Oncology)	3	1	CT	0	9	Multi-center	0	9	250 patients (205 training/internal validation; 45 external validation)	3	1	GTV of brain metastases segmented by two radiation oncologists (10 years’ experience) on fused contrast-enhanced CT and MR; discrepancies adjudicated by third radiation oncologist (15 years); MR used as reference for ground truth only	3	0	Deep Learning	0	9	Diffusion-CSPAM U-Net	3	1	Segmentation	0	9	Other (Internal 5-fold CV + External independent dataset)	3	0	Yes	0	9	Yes (205 used for training with 5-fold CV; separate center n=45 for external validation)	3	1	High	3	0	Retrospective	0	9	No
Gemini 3 pro preview	2025	0	9	Radiation Oncology	3	1	China	0	9	Radiation Oncology	3	1	CT	0	9	Multi-center	0	9	250 patients	0	9	Radiologist consensus	3	1	Deep Learning	0	9	Diffusion-CSPAM U-Net	3	1	Segmentation	0	9	External (independent dataset)	3	1	Yes	0	9	Yes	0	9	Low	0	9	Retrospective	0	9	No
Sonar Pro	2025	0	9	Radiation Oncology	3	1	China	0	9	Oncology	0	9	CT	0	9	Multi-center	0	9	250 patients	0	9	radiation oncologist consensus (2+1 readers)	3	1	Deep Learning	0	9	Diffusion-CSPAM-U-Net	3	1	Segmentation	0	9	Internal (hold-out, CV, bootstrap) / External (independent dataset)	3	0	Yes	0	9	Yes (5-fold CV internal)	3	1	Low	0	9	Retrospective	0	9	No
Xia X et al.
gt	2025			Eur J Radiol			China			Neurology			CT			Multi-center			691 patients			mRS at 90 days			ML			Radiomics pipeline			Prediction			External			Yes			Yes			Low			Retrospective			No
Claude Opus 4.5	2025	0	9	European Journal of Radiology	3	1	China	0	9	Neurology	0	9	CT	0	9	Multi-center	0	9	691 patients (584 training/test + 107 external validation)	3	1	90-day mRS score (mRS 4-6 = poor outcome)	3	1	Machine Learning	0	9	Logistic Regression (L2 regularization) / LASSO	3	1	Prognosis	3	1	Internal (hold-out, 5-fold CV) + External (independent dataset)	3	0	Yes	0	9	Yes (1:1 train/test split, patient-level)	3	1	Low	0	9	Retrospective	0	9	No
Gpt 5.2	2025	0	9	European Journal of Radiology	3	1	China	0	9	Neurology	0	9	CT	0	9	Multi-center	0	9	691 patients (584 Center 1; 107 Center 2 external validation); train n=292, test n=292	3	1	90-day modified Rankin Scale (mRS) assessed by blinded telephone interview; poor outcome defined as mRS 4–6	3	1	Hybrid (DL/ML)	3	0	Logistic regression (L2 regularization) with 5-fold CV / LASSO feature selection (radiomics); nomogram (CSRM)	3	1	Prognosis	3	1	Other (internal 1:1 hold-out + 5-fold CV in training; external independent cohort)	3	0	Yes	0	9	Yes (1:1 train/test; patient-level separation; external cohort)	3	1	Moderate	3	0	Retrospective	0	9	No
Gemini 3 pro preview	2025	0	9	European Journal of Radiology	3	1	China	0	9	Radiology	3	0	CT	0	9	Multi-center	0	9	691 patients	0	9	clinical follow-up	3	1	Machine Learning	0	9	Logistic Regression	3	0	Prognosis	3	1	External (independent dataset)	3	1	Yes	0	9	Yes	0	9	Low	0	9	Retrospective	0	9	No
Sonar Pro	2025	0	9	European Journal of Radiology	3	1	China	0	9	Radiology	3	0	CT	0	9	Multi-center	0	9	691 patients	0	9	90-day mRS score (4-6 poor outcome)	3	1	Machine Learning	0	9	Logistic regression (LASSO selected radiomics)	3	1	Prognosis	3	1	Internal (hold-out, CV), External (independent dataset)	3	0	Yes	0	9	Yes (1:1 train/test + external)	3	1	Low	0	9	Retrospective	0	9	No
Xia X. et al
gt	2025			Acad Radiol			China			Oncology			MRI			Single-center			434 patients			Histopathology			ML			LightGBM / GradBoost			Classification			Internal			No			Yes			Low			Retrospective			No
Claude Opus 4.5	2025	0	9	Acad Radiol	0	9	China	0	9	Radiology / Oncology	3	1	MRI (CE-T1WI)	3	1	Single-center	0	9	434 patients (226 GB, 208 SBM)	3	1	Histopathology	0	9	Machine Learning	0	9	LGBM / GradientBoost / CatBoost / MLP / RandomForest / ExtraTrees / SVM / KNeighbors / Logistic Regression	3	1	Classification	0	9	Internal (hold-out 80/20, 10-fold CV)	3	1	No	0	9	Yes (80/20)	3	1	Unclear	3	0	Retrospective	0	9	No
Gpt 5.2	2025	0	9	Academic Radiology	3	1	China	0	9	Radiology	3	0	MRI (CE-T1WI)	3	1	Multi-center	3	1	434 patients (226 GB, 208 SBM; train 347, test/validation 87)	3	1	Histopathology (pathologist reviewed pathological data)	3	1	Machine Learning	0	9	LGBM / GradientBoost	3	1	Classification	0	9	Internal (hold-out, CV)	3	1	No	0	9	Yes (80/20; 10-fold CV)	3	1	Moderate	3	0	Retrospective	0	9	No
Gemini 3 pro preview	2025	0	9	Academic Radiology	3	1	China	0	9	Radiology	3	0	MRI	0	9	Single-center	0	9	434 patients	0	9	Histopathology	0	9	Machine Learning	0	9	LightGBM / GradientBoost	3	1	Classification	0	9	Internal (hold-out)	3	1	No	0	9	Yes (80/20)	3	1	Low	0	9	Retrospective	0	9	No
Sonar Pro	2025	0	9	Acad Radiol	0	9	China	0	9	Oncology	0	9	CE-T1WI	3	1	Single-center	0	9	434 patients	0	9	histopathology	0	9	Machine Learning	0	9	GradientBoost / LGBM	3	1	Classification	0	9	Internal (hold-out, CV)	3	1	No	0	9	Yes (80/20)	3	1	Moderate	3	0	Retrospective	0	9	No
Xing L.p. et al
gt	2025			Orthopaedic Surgery			China			Orthopaedics			MRI			Multi-center			139 patients			Modic Changes classification			DL			CNN (YOLOv5, ResNet, etc.)			Multi-task (Detection+Grading)			External			Yes			Yes			Low			Retrospective			Yes
Claude Opus 4.5	2025	0	9	Orthopaedic Surgery	0	9	China	0	9	Radiology	3	0	MRI	0	9	Single-center	3	0	139 patients (109 Dataset 1 + 30 Dataset 2)	3	1	Spine surgeon annotation (16 years experience)	3	0	Deep Learning	0	9	YOLOv8 / YOLOv5	3	1	Detection / Classification	3	1	Internal (hold-out 8:1:1) / Temporal (Dataset 2 from different time period)	3	0	No	3	0	Yes (8:1:1)	3	1	Moderate	3	0	Retrospective	0	9	Yes (1 junior doctor)
Gpt 5.2	2025	0	9	Orthopaedic Surgery	0	9	China	0	9	Orthopedics (Spine)	3	1	MRI (mid-sagittal T2-weighted)	3	1	Single-center	3	0	139 patients (Dataset 1: 109 patients; 330 slices/1014 MC targets; Dataset 2: 30 patients; 30 slices/93 MC targets)	3	1	Dataset 1 labels: spine surgeon (16 years experience) bounding boxes in YOLO format; AI-assisted experiment ground truth: senior spine surgeon	3	0	Deep Learning	0	9	YOLOv8x / YOLOv5x	3	1	Detection	3	1	Other (internal 8:1:1 train/val/test on Dataset 1; additional time-separated “Dataset 2” generalization test from same hospital)	3	0	No	3	0	Yes (8:1:1; slice counts reported)	3	1	High	3	0	Retrospective	0	9	Yes (1 junior doctor; senior spine surgeon as reference)
Gemini 3 pro preview	2025	0	9	Orthopaedic Surgery	0	9	China	0	9	Orthopedics	0	9	MRI	0	9	Single-center	3	0	139 patients	0	9	Spine surgeon (16 years experience)	3	0	Deep Learning	0	9	YOLOv8 / YOLOv5	3	1	Detection	3	1	Internal (hold-out)	3	0	No	3	0	Yes (80/10/10)	3	1	Moderate	3	0	Retrospective	0	9	Yes (1 junior doctor)
Sonar Pro	2025	0	9	Orthopaedic Surgery	0	9	China	0	9	Radiology	3	0	MRI	0	9	Single-center	3	0	139 patients (330 slices Dataset 1; 30 slices Dataset 2)	3	1	Spine surgeon annotation (16 years experience)	3	0	Deep Learning	0	9	YOLOv8 / YOLOv5	3	1	Detection	3	1	Internal (8:1:1 hold-out) / External (temporal, different scanner brands)	3	0	Yes	0	9	Yes (8:1:1 ratio with Python script ensuring category distribution)	3	1	Moderate	3	0	Retrospective	0	9	Yes (1 junior doctor, 1 senior surgeon)
Xu W. et al
gt	2025			BMC Cancer			China			Oncology			MRI			Multi-center			419 patients			Histopathology			ML			XGBoost (radiomics-based ML model)			Classification			External			Yes			Yes			Low			Retrospective			No
Claude Opus 4.5	2025	0	9	BMC Cancer	0	9	China	0	9	Neuro-oncology	3	1	MRI (CE-T1WI, T2-FLAIR)	3	1	Multi-center	0	9	320 patients (institutional) + 99 patients (TCGA external)	3	1	Histopathology with molecular markers (IDH, CDKN2A/B, TERT, EGFR, 1p/19q, MGMTmet, chromosome 7/10)	3	1	Machine Learning	0	9	XGBoost	3	1	Classification	0	9	Internal (hold-out 7:3) / External (TCGA)	3	0	Yes	0	9	Yes (7:3 ratio)	3	1	Moderate	3	0	Retrospective	0	9	No
Gpt 5.2	2025	0	9	BMC Cancer	0	9	China/USA	3	1	Neurology (Neuro-oncology)	3	1	MRI (CE-T1WI, T2-FLAIR)	3	1	Mixed	3	1	320 patients (3 hospitals; train/test) + 99 patients (TCGA external validation)	3	1	Pathologically confirmed glioma with molecular biomarker testing (Sanger sequencing for IDH/CDKN2A/B/TERT; FISH for EGFR, chr7/10, 1p/19q; PCR for MGMT methylation)	3	1	Machine Learning	0	9	Radiomics + XGBoost (with LASSO feature selection)	3	1	Classification (Task 1: astrocytoma CNS WHO grade 4 vs GBM IDH-wt; Task 2: IDH-mut grade 4 vs IDH-wt grade 4) / Prognosis (OS stratification)	3	1	External (independent dataset) + Internal (hold-out)	3	0	Yes	0	9	Yes (7:3 train/test)	3	1	High	3	0	Retrospective	0	9	No
Gemini 3 pro preview	2025	0	9	BMC Cancer	0	9	China	0	9	Oncology	0	9	MRI	0	9	Mixed	3	1	419 patients	0	9	Histopathology and molecular sequencing	3	1	Machine Learning	0	9	XGBoost	3	1	Classification	0	9	External (independent dataset)	3	1	Yes	0	9	Yes (7:3 ratio)	3	1	Low	0	9	Retrospective	0	9	No
Sonar Pro	2025	0	9	BMC Cancer	0	9	China	0	9	Oncology	0	9	CE-T1WI / T2-FLAIR	3	1	Mixed	3	1	320 patients (train/test) + 99 TCGA	3	1	Histological diagnosis + molecular biomarkers (IDH, CDKN2A/B, TERT, EGFR, chromosome 7/10)	3	1	Machine Learning	0	9	XGBoost	3	1	Classification	0	9	Internal (hold-out) / External (independent dataset)	3	0	Yes	0	9	Yes (7:3)	3	1	Moderate	3	0	Retrospective	0	9	No
Xu X. et al
gt	2025			Eur Radiol			China			Neurology			MRA			Multi-center			274 patients			Expert clinical diagnosis			ML			LASSO / Logistic Reg			Prediction			External			Yes			Yes			Low			Retrospective			No
Claude Opus 4.5	2025	0	9	European Radiology	3	1	China	0	9	Neurology	0	9	MRA	0	9	Multi-center	0	9	274 subjects (211 training/cross-validation + 63 external testing)	3	1	Neurologist diagnosis (ICD-10)	3	1	Machine Learning	0	9	LASSO Logistic Regression	3	1	Prediction	0	9	Internal (8:2 split with cross-validation) / External (independent dataset)	3	0	Yes	0	9	Yes (8:2)	3	1	Moderate	3	0	Retrospective	0	9	No
Gpt 5.2	2025	0	9	European Radiology	3	1	China	0	9	Radiology	3	0	MRA (3D TOF)	3	1	Multi-center	0	9	211 subjects (model development; cohort 1) + 63 subjects (external test; cohort 2)	3	1	Cognitive impairment (MCI/dementia) diagnosed by neurologists; reviewed by 2 senior neuropsychologists using cognitive tests (MMSE, MoCA) and questionnaires; ICD-10 criteria; controls: no diagnosis until endpoint/death	3	1	Machine Learning	0	9	LASSO logistic regression (5-fold CV feature selection) + logistic regression (clinical/morphological/combined models; nomogram)	3	1	Prediction	0	9	External (independent dataset)	3	1	Yes	0	9	Yes (8:2 train/cross-validation; external test n=63)	3	1	Unclear	3	0	Retrospective	0	9	No
Gemini 3 pro preview	2025	0	9	European Radiology	3	1	China	0	9	Radiology	3	0	MRA	0	9	Multi-center	0	9	274 subjects	0	9	Neurologist diagnosis (ICD-10/cognitive tests)	3	1	Machine Learning	0	9	LASSO Logistic Regression	3	1	Prediction	0	9	External (independent dataset)	3	1	Yes	0	9	Yes	0	9	Low	0	9	Retrospective	0	9	No
Sonar Pro	2025	0	9	European Radiology	3	1	China	0	9	Neurology	0	9	MRA	0	9	Multi-center	0	9	211 patients (cohort 1) + 63 (external)	3	1	neuropsychologist diagnosis (MMSE/MoCA + ICD-10)	3	1	Machine Learning	0	9	LASSO logistic regression	3	1	Prediction	0	9	External (independent dataset)	3	1	Yes	0	9	Yes (8:2 train/CV)	3	1	Moderate	3	0	Retrospective	0	9	No
Yang H. et al
gt	2025			J Neuroradiol			China			Neurology			MRI			Multi-center			682 patients			90-day mRS score			DL			CNN vs. Traditional ML			Prediction			External			Yes			Yes			Low			Retrospective			No
Claude Opus 4.5	2025	0	9	Journal of Neuroradiology	3	1	China	0	9	Neurology	0	9	DWI-MRI	3	1	Multi-center	0	9	682 patients (577 Hospital 1: 403 train + 174 test; 105 Hospital 2 external validation)	3	1	90-day mRS score	0	9	Hybrid (DL/ML)	3	0	CNN / Random Forest / Gradient Boosting Machine / Naive Bayes	3	1	Prognosis	3	1	External (independent dataset)	3	1	Yes	3	0	Yes (70/30)	3	1	Low	0	9	Retrospective	0	9	No
Gpt 5.2	2025	0	9	Journal of Neuroradiology	3	1	China	0	9	Neurology	0	9	DWI-MRI	3	1	Multi-center	0	9	682 patients (Hospital 1: train 403/test 174; Hospital 2 external validation 105)	3	1	90-day functional outcome by modified Rankin Scale (mRS); favorable mRS ≤2 vs poor mRS >2 at 3 months	3	1	Hybrid (DL/ML)	3	0	Custom CNN (3× conv layers + max-pool + flatten + dense; Adam, lr=0.001, 50 epochs, batch=16) + clinical features (Model E)	3	1	Prognosis	3	1	External (independent dataset)	3	1	Yes	3	0	Yes (Hospital 1 70/30; Hospital 2 external)	3	1	Moderate	3	0	Retrospective	0	9	No
Gemini 3 pro preview	2025	0	9	Journal of Neuroradiology	3	1	China	0	9	Neuroradiology	3	1	DWI-MRI	3	1	Multi-center	0	9	682 patients	0	9	Clinical follow-up (	3	1	Not reported	1	9	Not reported	1	9	Not reported	1	9	Not reported	1	9	Not reported	1	9	Not reported	1	9	Not reported	1	9	Not reported	1	9	Not reported
Sonar Pro	2025	0	9	Journal of Neuroradiology	3	1	China	0	9	Neurology	0	9	DWI-MRI	3	1	Multi-center	0	9	682 patients	0	9	modified Rankin Scale (mRS ≤2 vs >2 at 90 days)	3	1	Hybrid (DL/ML)	3	0	Custom CNN (3 conv layers) / Naive Bayes / Random Forest / GBM	3	1	Prognosis	3	1	External (independent dataset)	3	1	Yes	3	0	Yes (70/30)	3	1	Moderate	3	0	Retrospective	0	9	No
Yang Q. et al
gt	2025			BMC Cancer			China			Oncology			MRI			Multi-center			147 patients			Surgical records			ML			Logistic Regression			Prediction			External			Yes			Yes			Low			Retrospective			No
Claude Opus 4.5	2025	0	9	BMC Cancer	0	9	China	0	9	Neurosurgery/Radiology	3	0	MRI (T1WI, T2WI, CE-T1)	3	1	Multi-center	0	9	147 patients (137 internal + 10 external)	3	1	Surgical records of neurosurgeons	3	1	Machine Learning	0	9	Logistic Regression	0	9	Prediction	0	9	Internal (hold-out) / External (independent dataset)	3	0	Yes	0	9	Yes (8:2 random split)	3	1	Moderate	3	0	Retrospective	0	9	No
Gpt 5.2	2025	0	9	BMC Cancer	0	9	China	0	9	Neurology	3	0	MRI (T1WI/T2WI/CE-T1)	3	1	Multi-center	0	9	147 patients (train n=108 + internal val n=29 + external val n=10)	3	1	Tumor consistency (soft vs hard) defined by neurosurgeons’ surgical records (PitNET confirmed by pathology for inclusion)	3	1	Machine Learning	0	9	Radiomics (PyRadiomics) + Logistic Regression (LR); feature selection incl. ICC/LASSO (10-fold CV for LASSO)	3	1	Classification	3	0	Other (internal hold-out + external independent dataset)	3	0	Yes	0	9	Yes (108/29 random 8:2; external n=10 from institution 3)	3	1	Low	0	9	Retro & Prospective	3	0	No
Gemini 3 pro preview	2025	0	9	BMC Cancer	0	9	China	0	9	Oncology	0	9	MRI	0	9	Multi-center	0	9	147 patients	0	9	Surgical records	0	9	Machine Learning	0	9	Logistic Regression	0	9	Classification	3	0	Internal (hold-out) and External	3	0	Yes	0	9	Yes	0	9	Low	0	9	Retro & Prospective	3	0	No
Sonar Pro	2025	0	9	BMC Cancer	0	9	China	0	9	Oncology	0	9	MRI	0	9	Multi-center	0	9	137 patients (internal) + 10 (external)	3	1	neurosurgeons' surgical records	3	1	Machine Learning	0	9	Logistic Regression (LR)	3	1	Classification	3	0	Internal (hold-out) / External (independent dataset)	3	0	Yes	0	9	Yes (80/20)	3	1	Moderate	3	0	Retrospective	0	9	No
Ye, B. et al
gt	2025			Eur. Spine J.			China			Orthopaedics			CTA			Single-center			280 patients			3D reconstructed image simulation			ML			8 algorithms (LASSO, etc.)			Prediction			Internal			No			Yes			Low			Retrospective			No
Claude Opus 4.5	2025	0	9	European Spine Journal	3	1	China	0	9	Spine Surgery	3	1	CTA	0	9	Single-center	0	9	280 patients	0	9	3D simulation of screw placement trajectories	3	1	Machine Learning	0	9	Neural Network / Logistic Regression / SVM / GBM / XGBoost / KNN / AdaBoost / CatBoost	3	0	Prediction	0	9	Internal (hold-out, 70/30 split with 10-fold CV)	3	1	No	0	9	Yes (70/30)	3	1	Unclear	3	0	Retrospective	0	9	No
Gpt 5.2	2025	0	9	European Spine Journal	3	1	China	0	9	Orthopedics (Spine surgery)	3	1	CTA	0	9	Single-center	0	9	280 patients (98 injury / 182 non-injury); train n=197, validation n=83	3	1	Vertebral artery injury (VAI) defined as simulated C2 pedicle screw impingement on the vertebral artery on 3D reconstructed CTA images (any plane)	3	1	Machine Learning	0	9	Neural Network (NNet)	3	0	Prediction	0	9	Internal (hold-out, CV, bootstrap)	3	1	No	0	9	Yes (random 70/30; 197/83; 10×10-fold CV iterations reported)	3	1	Low	0	9	Retrospective	0	9	No
Gemini 3 pro preview	2025	0	9	European Spine Journal	3	1	China	0	9	Spine Surgery	3	1	CTA	0	9	Single-center	0	9	280 patients	0	9	3D simulation analysis	3	1	Machine Learning	0	9	Neural Network	3	0	Prediction	0	9	Internal (hold-out)	3	1	No	0	9	Yes (70/30)	3	1	Low	0	9	Retrospective	0	9	No
Sonar Pro	2025	0	9	European Spine Journal	3	1	China	0	9	Orthopedics	0	9	CT	3	1	Single-center	0	9	280 patients	0	9	3D simulation of screw impingement on vertebral artery	3	1	Machine Learning	0	9	NNet	3	0	Prediction	0	9	Internal (hold-out)	3	1	No	0	9	Yes (70/30)	3	1	Moderate	3	0	Retrospective	0	9	No
Yin L. et al
gt	2025			J. X-Ray Sci. Tech.			China			Oncology / Radiology			MRI			Single-center			3064 scans			Histopathology (implied)			Hybrid (DL/ML)			3D CNN + Radiomics + Ensemble			Classification			Internal			No			Yes			Moderate			Retrospective			No
Claude Opus 4.5	2025	0	9	Journal of X-Ray Science and Technology	3	1	China	0	9	Oncology / Neurology	3	1	MRI (T1-weighted contrast-enhanced)	3	1	Not reported	1	9	3064 MRI scans	3	1	Not reported	1	9	Hybrid (DL/ML)	0	9	Autoencoder + Ensemble (SVM / DT / RF / AdaBoost / Bagging / KNN / MLP / Stacking / Voting / Boosting)	3	1	Classification	0	9	Internal (5-fold CV)	3	1	No	0	9	Yes (5-fold CV)	3	1	Unclear	3	0	Not reported	1	9	No
Gpt 5.2	2025	0	9	Journal of X-Ray Science and Technology	3	1	China	0	9	Radiology	3	1	MRI (T1-weighted contrast-enhanced)	3	1	Not reported	1	9	3064 MRI scans	3	1	Class labels with ROI/tumor boundary annotations	3	0	Hybrid (DL/ML)	0	9	Autoencoder-derived deep features + Pyradiomics radiomics features + Boosting ensemble (with LASSO feature selection; multiple ML classifiers evaluated)	3	1	Classification	0	9	Internal (hold-out, CV, bootstrap)	3	1	No	0	9	Yes (5-fold CV)	3	1	Moderate	0	9	Not reported	1	9	No
Gemini 3 pro preview	2025	0	9	Journal of X-Ray Science and Technology	3	1	China	0	9	Neurology / Oncology	3	1	MRI	0	9	Single-center (inferred)	3	1	3064 scans	0	9	Not reported	1	9	Hybrid (DL/ML)	0	9	Autoencoder (feature extraction) / CNN (13-layer) / SVM / Decision Tree / Random Forest / AdaBoost / Bagging / KNN / MLP / Ensemble (Stacking, Voting, Boosting)	3	1	Classification	0	9	Internal (5-fold CV)	3	1	No	0	9	Yes (5-fold CV)	3	1	High	3	0	Retrospective	0	9	No
Sonar Pro	2025	0	9	Journal of X-Ray Science and Technology	3	1	China	0	9	Radiology/Oncology	0	9	MRI	0	9	Public single source	3	0	3064 images	3	1	Not reported	1	9	Hybrid (DL/ML)	0	9	Autoencoder / 13-layer CNN / SVM / DT / RF / AdaBoost / Bagging / KNN / MLP / Stacking / Voting / Boosting	3	1	Classification	0	9	Internal (5-fold CV)	3	1	No	0	9	Yes (5-fold CV)	3	1	Moderate	0	9	Retrospective	0	9	No
Yin S. et al
gt	2025			Sci Rep			China			Oncology			MRI			Multi-center			1060 patients			Histopathology			Hybrid (DL/ML)			Dual-stream CNN			Classification			External			Yes			Yes			Low			Retrospective			No
Claude Opus 4.5	2025	0	9	Scientific Reports	3	1	China	0	9	Neuro-oncology	3	1	MRI (T1, T1CE, T2, FLAIR)	3	1	Multi-center	0	9	1060 patients (847 development + 213 external validation)	3	1	Histopathology (2021 WHO classification)	3	1	Hybrid (DL/ML)	0	9	3D CNN (ResNet-34) + Transformer attention / Radiomics + Ensemble fusion	3	1	Classification	0	9	Internal (5-fold CV) / External (independent dataset)	3	0	Yes	0	9	Yes (5-fold CV; 847 train/213 external)	3	1	Low	0	9	Retrospective	0	9	Yes (3 neuroradiologists for prospective evaluation, n=50)
Gpt 5.2	2025	0	9	Scientific Reports	3	1	China	0	9	Neurology	3	0	MRI	0	9	Multi-center	0	9	847 patients (development; Centers A–D) + 213 patients (external validation; Center E)	3	1	Histopathology-confirmed diffuse gliomas (2021 WHO classification; molecular characterization reported)	3	1	Hybrid (DL/ML)	0	9	3D ResNet-34 + transformer-based attention / dual-stream attention fusion NN / habitat-enhanced fusion (adaptive gating)	3	1	Classification	0	9	External (independent dataset)	3	1	Yes	0	9	Yes (nested 5-fold CV on Centers A–D; Center E held out for external validation)	3	1	Moderate	3	0	Retrospective	0	9	Yes (expert radiologists; prospective CDSS evaluation n=50)
Gemini 3 pro preview	2025	0	9	Scientific Reports	3	1	China	0	9	Neuro-oncology	3	1	MRI	0	9	Multi-center	0	9	1060 patients (847 development + 213 external validation)	3	1	Histopathology (WHO 2021 classification)	3	1	Hybrid (DL/ML)	0	9	Modified 3D ResNet-34 + Transformer Attention / Radiomics	3	1	Classification	0	9	Internal (nested 5-fold CV) / External (independent dataset)	3	0	Yes	0	9	Yes	0	9	Low	0	9	Retrospective	0	9	Yes
Sonar Pro	2025	0	9	Scientific Reports	3	1	China	0	9	Neuro-oncology	3	1	MRI	0	9	Multi-center	0	9	847 patients (development) + 213 (external)	3	1	histopathologically confirmed gliomas (2021 WHO classification)	3	1	Hybrid (DL/ML)	0	9	habitat-enhanced dual-stream fusion (3D CNN + radiomics)	3	1	Classification	0	9	Internal (hold-out, CV, bootstrap) / External (independent dataset)	3	0	Yes	0	9	Yes (5-fold CV)	3	1	Low	0	9	Retrospective	0	9	No
Yonar, A. et al
gt	2025			Scientific Reports			Turkey			Oncology			MRI			Public			7023 images			Clinical diagnosis			Hybrid (DL/ML)			DenseWolf-K (CNN+LMNN+PSO)			Classification			External			Yes			Yes			Low			Retrospective			No
Claude Opus 4.5	2025	0	9	Scientific Reports	0	9	Not reported	1	0	Neurology	3	0	MRI	0	9	Public single source / Public single source	3	1	7,023 images (primary); external dataset (BRISC 2025)	3	1	Not reported	1	9	Hybrid (DL/ML)	0	9	DenseNet201 / MobileNetV2 / ResNet50 / ResNet101 / InceptionV3 + LMNN + GWO + KNN (DenseWolf-K)	3	1	Classification	0	9	Internal (5-fold CV, hold-out 80/20)	3	0	Yes	0	9	Yes (80/20, 5-fold CV)	3	1	High	3	0	Retrospective	0	9	No
Gpt 5.2	2025	0	9	Scientific Reports	0	9	Not reported	1	0	Radiology/Neurology	3	0	MRI (T1-weighted axial)	3	1	Mixed	3	0	7,023 images (Kaggle)	3	1	Labels “annotated by clinical experts”	3	1	Hybrid (DL/ML)	0	9	DenseNet201 + LMNN + GWO + KNN (DenseWolf-K)	3	1	Classification	0	9	Other (5-fold stratified cross-validation + external validation on BRISC 2025)	3	0	Yes	0	9	Yes (80/20 stratified split; also 5-fold stratified CV reported)	3	1	High	3	0	Methodology	3	0	No
Gemini 3 pro preview	2025	0	9	Scientific Reports	0	9	Turkey	0	9	Radiology	3	0	MRI	0	9	Public multi-source	3	1	7,023 images	0	9	clinical experts	1	9	Hybrid (DL/ML)	0	9	DenseNet201 / MobileNetV2 / ResNet50 / ResNet101 / InceptionV3 / KNN / SVM / ANN / RF	3	1	Classification	0	9	External (independent dataset)	3	1	Yes	0	9	Yes (5-fold CV)	3	1	High	3	0	Retrospective	0	9	No
Sonar Pro	2025	0	9	Scientific Reports	0	9	Not reported	1	0	Neurology	3	0	MRI	0	9	Public single source	3	1	7,023 images	0	9	clinical experts	1	9	Hybrid (DL/ML)	0	9	DenseNet201-LMNN-GWO-KNN (DenseWolf-K)	3	1	Classification	0	9	Internal (hold-out, CV, bootstrap)	3	0	Yes	0	9	Yes (80/20 + 5-fold CV)	3	1	Unclear	3	0	Not reported	1	9	No
Zahoora, U. et al
gt	2025			Scientific Reports			Pakistan			Oncology			MRI			Public			1102 patients			Expert labels			DL			Federated CNN models			Segmentation			Internal			No			Yes			Low			Retrospective			No
Claude Opus 4.5	2025	0	9	Scientific Reports	0	9	Not reported	1	1	Neurology / Oncology	3	1	MRI (T1, T2, FLAIR, T1c)	3	1	Public multi-source	3	1	851 patients (train) + 251 patients (validation)	3	1	Manual annotation (masks for enhancing tumor, necrosis, edema)	3	0	Deep Learning	0	9	Modified U-Net (Fed_WCE_BTD)	3	0	Segmentation	0	9	Internal (hold-out)	3	1	No	0	9	Yes (851 train / 251 validation)	3	1	Unclear	3	0	Methodology	3	0	No
Gpt 5.2	2025	0	9	Scientific Reports	0	9	Not reported	1	1	Radiology	3	0	MRI	0	9	Public multi-source	3	1	851 patients (training) + 251 samples (validation)	3	1	Manually annotated ground-truth segmentation masks for enhancing tumor, edema, and necrosis (BraTS 2021)	3	0	Deep Learning	0	9	Modified U-Net (federated learning; Fed_WCE_BTD)	3	0	Segmentation	0	9	Internal (hold-out; BraTS validation set used for evaluation/client selection)	3	1	No	0	9	Yes (BraTS 2021 train/validation; 851/251; training split among 4 clients)	3	1	High	3	0	Methodology	3	0	No
Gemini 3 pro preview	2025	0	9	Scientific Reports	0	9	Not reported	1	1	Radiology	3	0	MRI	0	9	Public multi-source	3	1	1102 samples (851 training, 251 validation)	3	1	Manual annotation	3	0	Deep Learning	0	9	Modified U-Net	3	0	Segmentation	0	9	Internal (hold-out)	3	1	No	0	9	Yes	0	9	Low	0	9	Retrospective	0	9	No
Sonar Pro	2025	0	9	Scientific Reports	0	9	Not reported	1	1	Neurology	3	0	MRI	0	9	Public single source	3	1	851 patients (training) + 251 samples (validation)	3	1	manually annotated	3	0	Deep Learning	0	9	modified U-Net	3	0	Segmentation	0	9	Internal (hold-out)	3	1	No	0	9	Yes	0	9	Unclear	3	0	Methodology	3	0	No
Zeng Q et al
gt	2025			Eur J Radiol			China			Oncology			MRI			Multi-center			508 patients			Histopathology			ML			Ensemble (RF/SVM)			Classification			External			Yes			Yes			Low			Retrospective			No
Claude Opus 4.5	2025	0	9	European Journal of Radiology	3	1	China	0	9	Radiology / Oncology	3	1	MRI (T1WI, CE_T1WI, T2WI)	3	1	Multi-center	0	9	508 patients (internal); 90 patients (external)	3	0	Surgical pathology	3	1	Hybrid (DL/ML)	3	0	Elastic Net / Random Forest / SVM (ERSS ensemble)	3	1	Classification	0	9	Internal (hold-out 7:3) / External (independent dataset)	3	0	Yes	0	9	Yes (7:3)	3	1	Low	0	9	Retrospective	0	9	No
Gpt 5.2	2025	0	9	European Journal of Radiology	3	1	China	0	9	Radiology	3	0	MRI	0	9	Multi-center	0	9	508 patients (internal; train n=356/val n=152) + 90 patients (external: 47 GBM/43 BM)	3	0	Surgical pathology specimens; neuropathology slides independently reassessed by two blinded neuropathologists, discrepancies resolved by consensus	3	1	Machine Learning	0	9	ERSS (Elastic Net feature selection + Random Forest + SVM) / Logistic Regression	3	1	Classification	0	9	External (independent dataset)	3	1	Yes	0	9	Yes (7:3 random; train n=356/val n=152)	3	1	Moderate	3	0	Retrospective	0	9	No
Gemini 3 pro preview	2025	0	9	European Journal of Radiology	3	1	China	0	9	Radiology	3	0	MRI	0	9	Multi-center	0	9	598 patients (508 internal, 90 external)	3	0	Surgical pathology	3	1	Machine Learning	0	9	ERSS (Elastic Net / Random Forest / SVM)	3	1	Classification	0	9	External (independent dataset)	3	1	Yes	0	9	Yes (70/30)	3	1	Low	0	9	Retrospective	0	9	No
Sonar Pro	2025	0	9	European Journal of Radiology	3	1	PR China	0	9	Radiology	3	0	MRI (T1WI/CE-T1WI/T2WI)	3	1	Single-center	3	0	508 patients (train+test)	3	1	surgical pathology	3	1	Machine Learning	0	9	ERSS (Elastic Net/RF/SVM)	3	1	Classification	0	9	Internal (hold-out) / External (independent dataset)	3	0	Yes	0	9	Yes (7:3)	3	1	Low	0	9	Retrospective	0	9	No
Zeng, L. et al.
gt	2025			La radiologia medica			China			Neuroradiology			CTA			Multi-center			1238 patients			Rupture / Stability status			DL			CNN (DenseNet-121 based)			Classification			External			Yes			Yes			Low			Retrospective			No
Claude Opus 4.5	2025	0	9	La radiologia medica	0	9	China	0	9	Neurology/Radiology	3	1	CTA	0	9	Multi-center	0	9	1238 patients with 1456 aneurysms (training: 833 patients/991 aneurysms; internal validation: 208 patients/236 aneurysms; external validation: 197 patients/229 aneurysms)	3	1	Ruptured status, aneurysm progression on follow-up CTA/MRA (≥1mm size increase, shape change, or rupture), neurological symptoms; stable defined as asymptomatic UIAs followed ≥3 months without change	3	1	Deep Learning / Hybrid (DL/ML)	3	1	ResNet-34 (CNN) / Logistic Regression	3	1	Classification	0	9	Internal (hold-out) / External (independent dataset)	3	0	Yes	0	9	Yes (random split, training/internal validation; external from separate hospital)	3	1	Moderate	3	0	Retrospective	0	9	No
Gpt 5.2	2025	0	9	La radiologia medica	0	9	China	0	9	Radiology	3	1	CTA	0	9	Multi-center	0	9	1041 patients (1227 aneurysms) for development (train+internal val); external: 197 patients (229 aneurysms)	3	1	Unstable = ruptured aneurysms / progression on follow-up (size increase ≥1 mm, shape change, or rupture) / symptomatic; Stable = remaining; asymptomatic UIAs followed ≥3 months via CTA or MRA	3	1	Hybrid (DL/ML)	3	1	ResNet-34 (Model C) / Logistic regression (Models A/B/D/E/F)	3	1	Classification	0	9	External (independent dataset)	3	1	Yes	0	9	Yes (train: 833 patients/991 aneurysms; internal val: 208/236; external: 197/229; random split; “no duplication” stated)	3	1	Moderate	3	0	Retrospective	0	9	No
Gemini 3 pro preview	2025	0	9	La radiologia medica	0	9	China	0	9	Radiology	3	1	CTA	0	9	Multi-center	0	9	1238 patients (1456 aneurysms)	3	1	Clinical follow-up / Imaging criteria	3	0	Hybrid (DL/ML)	3	1	ResNet-34 / Logistic Regression	3	1	Prediction	3	0	External (independent dataset)	3	1	Yes	0	9	Yes	0	9	Low	0	9	Retrospective	0	9	No
Sonar Pro	2025	0	9	La radiologia medica	0	9	China	0	9	Radiology	3	1	CTA	0	9	Multi-center	0	9	1041 patients with 1227 aneurysms (train+test+external)	3	0	Clinical follow-up (rupture, progression ≥1 mm, neurological symptoms) / radiologist assessment	3	1	Deep Learning / Hybrid (DL/ML)	3	1	ResNet-34 / Logistic Regression	3	1	Classification	0	9	Internal (hold-out) / External (independent dataset)	3	0	Yes	0	9	Yes (833/208 training/internal validation; 197 external)	3	1	Moderate	3	0	Retrospective	0	9	Yes (3 readers: 10, 20, 25 years experience)
Zhai D. et al
gt	2025			AJNR			China			Neuroradiology			CT			Multi-center			219 patients			Diagnostic criteria (HT vs non-HT)			ML			Logistic Regression (Radiomics)			Classification			External			Yes			Yes			Low			Retrospective			No
Claude Opus 4.5	2025	0	9	AJNR Am J Neuroradiol	3	1	China	0	9	Neurology	3	1	CT	0	9	Multi-center	0	9	219 patients (156 Center I + 63 Center II)	3	1	Follow-up CT (24-48h) / DECT	3	0	Machine Learning	0	9	Logistic Regression	3	1	Classification	0	9	Internal (hold-out) / External (independent dataset)	3	0	Yes	0	9	Yes (7:3)	3	1	Low	0	9	Retrospective	0	9	No
Gpt 5.2	2025	0	9	AJNR Am J Neuroradiol	3	1	China	0	9	Radiology (Neuroradiology/Stroke)	3	1	CT (NCCT)	3	1	Multi-center	0	9	219 patients (156 Center I; 63 Center II external)	3	1	HT vs ICE/non-HT based on accepted diagnostic criteria: HDA diminished/disappeared within 48h = ICE (non-HT) vs persistent/enlarged within 48h = HT; DECT (VNC/IOM) used as reference standard if available	3	1	Machine Learning	0	9	Radiomics (MaZda feature extraction) + LASSO + Logistic Regression / Logistic Regression combined with clinical factors + CT signs	3	1	Classification	0	9	External (independent dataset)	3	1	Yes	0	9	Yes (random 7:3 train/internal validation; separate external cohort)	3	1	Low	0	9	Retrospective	0	9	No
Gemini 3 pro preview	2025	0	9	AJNR Am J Neuroradiol	3	1	China	0	9	Radiology	3	1	CT	0	9	Multi-center	0	9	219 patients	0	9	Radiological follow-up criteria	3	0	Machine Learning	0	9	Logistic Regression	3	1	Classification	0	9	External (independent dataset)	3	1	Yes	0	9	Yes (70/30)	3	1	Low	0	9	Retrospective	0	9	No
Sonar Pro	2025	0	9	AJNR Am J Neuroradiol	3	1	China	0	9	Neurology	3	1	CT	0	9	Multi-center	0	9	219 patients (156 Center I + 63 Center II)	3	1	Serial NCCT scans (diminution=ICE/non-HT, persistent/enlarged=HT); DECT reference if available	3	1	Machine Learning	0	9	LASSO + Logistic Regression (S(0,4)SumAverg / 45dgr_GLevNonU)	3	1	Classification	0	9	Internal (hold-out) / External (independent dataset)	3	0	Yes	0	9	Yes (7:3 random)	3	1	Moderate	3	0	Retrospective	0	9	No
Zhao K. et al
gt	2025			World Neurosurgery			China			Oncology			MRI			Multi-center			320 patients			Histopathology			ML			Radiomics pipeline			Classification			External			Yes			Yes			Low			Retrospective			No
Claude Opus 4.5	2025	0	9	World Neurosurg	3	1	China	0	9	Neuroradiology	3	0	MRI (T1WI, CE-T1WI, T2WI, FLAIR)	3	1	Multi-center	0	9	320 patients (213 training, 107 external validation)	3	1	Histopathology (surgical biopsy)	3	1	Machine Learning	0	9	SVM / Logistic Regression / Gaussian Naive Bayes / Random Forest	3	0	Classification	0	9	External (independent dataset)	3	1	Yes	0	9	Yes (training: WCHSU; external validation: CSNH)	3	1	Low	0	9	Retrospective	0	9	No
Gpt 5.2	2025	0	9	World Neurosurgery	0	9	China	0	9	Radiology	3	0	MRI	0	9	Multi-center	0	9	320 patients total (training 213; external validation 107)	3	1	Pathological confirmation from surgical biopsy (diagnostic gold standard)	3	1	Machine Learning	0	9	SVM (radiomics-based)	3	1	Classification	0	9	External (independent dataset)	3	1	Yes	0	9	Yes (training: WCHSU; external validation: CSNH; 5-fold CV + grid search on training set)	3	1	Moderate	3	0	Retrospective	0	9	No
Gemini 3 pro preview	2025	0	9	World Neurosurgery	0	9	China	0	9	Radiology	3	0	MRI	0	9	Multi-center	0	9	320 patients	0	9	Histopathology	0	9	Machine Learning	0	9	SVM	3	0	Classification	0	9	External (independent dataset)	3	1	Yes	0	9	Yes	0	9	Low	0	9	Retrospective	0	9	No
Sonar Pro	2025	0	9	World Neurosurgery	0	9	China	0	9	Radiology/Neuro-oncology	3	1	MRI (T1WI, CE-T1WI, T2WI, FLAIR)	3	1	Multi-center	0	9	320 patients (213 training: 75 PCNSL + 138 LGG + 19 supplementary PCNSL; 107 external validation: 35 PCNSL + 72 LGG)	3	1	Surgical biopsy with pathological confirmation	3	1	Machine Learning	0	9	Support Vector Machine (SVM) / Logistic Regression / Gaussian Naive Bayes / Random Forest	3	0	Classification	0	9	Internal (5-fold CV) + External (independent dataset)	3	0	Yes	0	9	Yes (5-fold cross-validation; external validation set kept untouched)	3	1	Moderate	3	0	Retrospective	0	9	No
Zhao K.et al
gt	2025			J Magn Reson Im			China			Oncology			MRI			Multi-center			605 patients			Ki-67 Index			ML			Delta-radiomics + XGBoost (combined model)			Prediction			External			Yes			Yes			Low			Retrospective			No
Claude Opus 4.5	2025	0	9	Journal of Magnetic Resonance Imaging	3	1	China	0	9	Neurosurgery/Endocrinology	3	0	DCE-MRI (1.5-T and 3-T)	3	1	Multi-center	0	9	605 patients (training n=313, internal validation n=196, external validation n=96)	3	1	Postoperative immunohistochemistry (Ki-67 LI using MIB-1 antibody)	3	1	Machine Learning	0	9	XGBoost / SVM / Logistic Regression / Gaussian Naive Bayes	3	1	Classification	3	0	Internal (temporal hold-out) / External (independent dataset)	3	0	Yes	0	9	Yes (temporal split: 2019-2021 training, 2022-2023 internal validation; external from separate center)	3	1	Low	0	9	Retrospective	0	9	No
Gpt 5.2	2025	0	9	Journal of Magnetic Resonance Imaging	3	1	China	0	9	Neurology	3	0	DCE-MRI	0	9	Multi-center	0	9	605 patients (train+internal val+external val)	3	1	Postoperative immunohistochemistry Ki-67 LI using MIB-1 monoclonal antibody; cutoff 3% (high ≥3% vs low <3%)	3	1	Machine Learning	0	9	Delta-radiomics + XGBoost (combined model); also SVM / LR / GNB evaluated	3	1	Classification	3	0	External (independent dataset)	3	1	Yes	0	9	Yes (313 train WCHSU 2019–2021; 196 internal val WCHSU 2022–2023; 96 external val CSNH 2022–2023)	3	1	Moderate	3	0	Retrospective	0	9	No
Gemini 3 pro preview	2025	0	9	Journal of Magnetic Resonance Imaging	3	1	China	0	9	Radiology	3	0	DCE-MRI	0	9	Multi-center	0	9	605 patients	0	9	Histopathology	3	1	Machine Learning	0	9	XGBoost	3	1	Classification	3	0	External (independent dataset)	3	1	Yes	0	9	Yes	0	9	Low	0	9	Retrospective	0	9	No
Sonar Pro	2025	0	9	Journal of Magnetic Resonance Imaging	3	1	China	0	9	Radiology	3	0	DCE-MRI	0	9	Multi-center	0	9	605 patients (train+test)	3	1	Postoperative immunohistochemistry (MIB-1 monoclonal antibody)	3	1	Machine Learning	0	9	XGBoost / SVM	3	1	Classification	3	0	Internal (5-fold CV) + External (independent dataset)	3	0	Yes	0	9	Yes (Training: 2019-2021; Internal validation: 2022-2023; External: 2022-2023)	3	1	Low	0	9	Retrospective	0	9	No
Zheng B. et al.
gt	2025			World Neurosurgery			China			Neurosurgery			MRI			Single-center			126 patients			JOA recovery rate ≥50%			ML			Hybrid/Ensemble approaches			Prediction			Internal			No			Yes			Low			Retrospective			No
Claude Opus 4.5	2025	0	9	World Neurosurgery	0	9	China	0	9	Spine Surgery / Neurosurgery	3	1	MRI (T2WI)	3	1	Single-center	0	9	126 patients	0	9	JOA recovery rate ≥50% as favorable outcome (postoperative clinical outcome)	3	1	Hybrid (ML + Radiomics)	3	0	Kernel/distance-based models	3	0	Prediction (postoperative prognosis)	3	1	Internal	0	9	No	0	9	Yes	0	0	Moderate (small sample size n=126; no external validation; 80/20 random split)	3	0	Retrospective	0	9	No
Gpt 5.2	2025	0	9	(Clinical Radiomics study)	3	0	China	0	9	Neurosurgery	0	9	MRI	0	9	Single-center	0	9	126 patients	0	9	JOA recovery rate ≥50%	0	9	ML	0	9	Regression-based models	3	0	Prediction	0	9	Internal	0	9	No	0	9	Yes	0	0	Moderate	3	0	Retrospective	0	9	No
Gemini 3 pro preview	2025	0	9	World Neurosurgery	0	9	China	0	9	Neurosurgery	0	9	MRI (T2WI)	3	1	Single-center	0	9	126 patients	0	9	JOA recovery rate $\ge50\%$	3	1	ML	0	9	8 Algorithms (SVM best)	3	0	Prediction (Prognosis)	3	1	Internal	0	9	No	0	9	Yes (8:2 split)	3	1	Low	0	9	Retrospective	0	9	No
Sonar Pro	2025	0	9	World Neurosurgery	0	9	China	0	9	Orthopedics/Neurosurgery	3	1	MRI (T2-weighted)	3	1	Single-center	0	9	126 patients	0	9	JOA recovery rate ≥50%	0	9	ML	0	9	Kernel/distance-based models	3	0	Prediction	0	9	Internal	0	9	No	0	9	Yes	0	9	Low	0	9	Retrospective	0	9	No
Zhuang X. et al
gt	2025			Journal of Imaging Informatics in Medicine			China			Orthopedics			CT			Single-center			147 patients			MRI reference			ML			Logistic Regression			Classification			External			Yes			Yes			Low			Retrospective			Yes
Claude Opus 4.5	2025	0	9	Journal of Imaging Informatics in Medicine	0	9	China	0	9	Radiology	3	0	CT	0	9	Single-center	0	9	235 VCFs in 147 patients (136 training, 58 test, 41 external validation)	3	1	MRI within 3 days or previous CT imaging	3	1	Machine Learning	0	9	Radiomics + Logistic Regression	3	1	Classification	0	9	Internal (7:3 split, 5-fold CV) / External (temporal)	3	0	Yes	0	9	Yes (7:3)	3	1	Moderate	3	0	Retrospective	0	9	Yes (2 readers)
Gpt 5.2	2025	0	9	Journal of Imaging Informatics in Medicine	0	9	China	0	9	Radiology	3	0	CT	0	9	Single-center	0	9	147 patients; 235 VCF lesions (136 train, 58 test, 41 “external validation”)	3	1	MRI within 3 days and/or comparison to prior CT ≥3 weeks earlier (MRI signal criteria for acute vs chronic; unchanged CT vs prior CT for chronic)	3	1	Machine Learning	0	9	Radiomics (PyRadiomics) + Relief feature selection + Logistic regression (CT radiomics model / combined model with age + complaints)	3	1	Classification	0	9	Temporal (time-separated, same center “external validation”)	3	1	No	0	9	Yes (7:3 lesion split; separate earlier-time cohort for validation)	3	1	High	3	0	Retrospective	0	9	Yes (2 readers)
Gemini 3 pro preview	2025	0	9	Journal of Imaging Informatics in Medicine	0	9	China	0	9	Radiology	3	0	CT	0	9	Single-center	0	9	235 lesions (147 patients)	3	1	MRI and previous imaging	3	1	Machine Learning	0	9	Logistic Regression	3	1	Classification	0	9	External (independent dataset)	3	1	Yes	0	9	Yes (70/30)	3	1	Moderate	3	0	Retrospective	0	9	Yes (2 readers)
Sonar Pro	2025	0	9	Journal of Imaging Informatics in Medicine	0	9	China	0	9	Radiology	3	0	CT	0	9	Single-center	0	9	235 lesions (147 patients)	3	1	MRI / previous CT	3	1	Machine Learning	0	9	Relief-selected radiomics + Logistic Regression / Radiomics+age+complaints+Logistic Regression	3	1	Classification	0	9	External (independent dataset)	3	1	Yes	0	9	Yes (7:3 random lesion split)	3	1	Moderate	3	0	Retrospective	0	9	Yes (2 readers)
[truncated: 17 more columns]
